# Supplementary material for: Peak strain magnitudes and rates in the tibia exceed greatly those in the skull: An in vivo study in a human subject
Source: J Biomech. 2015 Sep 18;48(12):3292–8. doi: 10.1016/j.jbiomech.2015.06.021 (PMC4601046; doi:10.1016/j.jbiomech.2015.06.021)
Supplement: Supplementary file 3 — Supplementary material [file mmc3.zip]

Archive with 1 entries (1 files):
- Sup fig 3.tif
