# Supplementary material for: Peak strain magnitudes and rates in the tibia exceed greatly those in the skull: An in vivo study in a human subject
Source: J Biomech. 2015 Sep 18;48(12):3292–8. doi: 10.1016/j.jbiomech.2015.06.021 (PMC4601046; doi:10.1016/j.jbiomech.2015.06.021)
Supplement: Supplementary file 4 — Supplementary material [file mmc4.xlsx]

## Sheet: fIG 1 MOLAR BITE
Time (mSec)	Bite Force (N)	Parietal Compression x 10E6	Parietal tension x 10E6		compressive strain rate	Tensile strain rate
0	1	0	15		-0.05	-0.2		F
20	2	-1	6		0	-0.375
40	3	2	23		0.2	0.175
60	2	-1	21		-0.025	0.275
80	2	-6	16		0.125	0.125
100	2	0	10		0	-0.125
120	2	-11	11		-0.275	0.025
140	2	0	15		0.05	0.075
160	1	0	10		0	-0.125
180	1	-2	12		0.075	-0.075
200	2	0	15		0.275	0.1
220	4	-5	15		0.125	0.125
240	5	-11	11		-0.15	-0.1
260	10	-10	10		0	-0.125
280	15	-5	15		-0.125	0
300	17	-10	15		-0.125	0.125
320	23	0	15		0.125	0.125
340	33	-5	10		-0.125	0
360	49	-5	10		0	0
380	81	0	10		0.1	-0.35
400	125	-5	10		0.15	-0.025
420	167	-4	24		-0.025	0.15
440	213	-11	11		-0.025	-0.225
460	263	-3	18		-0.075	0.075
480	301	-10	20		-0.125	0.125
500	317	0	15		0.2	-0.3
520	329	-5	15		-0.05	-0.075
540	346	-8	27		0.05	0.3
560	361	-3	18		0.2	-0.2
580	367	-10	15		-0.075	0.2
600	376	-11	26		-0.15	0.4
620	392	-7	7		-0.05	-0.55
640	398	-5	10		-0.075	-0.05
660	400	-5	29		-0.125	0.35
680	406	-2	12		0.2	-0.2
700	405	0	15		0.15	-0.025
720	398	-10	20		-0.125	0.375
740	396	-6	16		0.025	-0.15
760	396	-5	5		-0.025	-0.475
780	387	-7	22		-0.125	0.25
800	368	-4	24		-0.1	0.35
820	328	-2	12		-0.15	0.025
840	261	0	10		0.125	-0.25
860	174	4	11		0.35	-0.1
880	103	-5	20		0.075	-0.175
900	64	-10	15		-0.125	0
920	38	-8	27		-0.15	0.375
940	23	-5	15		0.25	0
960	15	-2	12		0.075	-0.075
980	10	-15	15		-0.375	0
1000	10	-5	15		0	0
1020	12	0	15		0	0
1040	11	-5	15		-0.125	-0.125
1060	13	0	15		0.05	0.075
1080	17	0	20		-0.075	0.075
1100	22	-2	12		0	0
1120	25	3	17		0.2	0.3
1140	33	-2	12		0.075	-0.075
1160	43	-5	5		-0.05	-0.325
1180	52	-5	15		-0.1	0.225
1200	66	-3	18		0	0
1220	89	-1	6		0.45	-0.425
1240	124	-3	18		0.075	0.05
1260	180	-19	23		-0.45	0.05
1280	253	-6	16		0.425	-0.3
1300	301	-1	21		0.475	-0.225
1320	329	-23	28		0.05	0.075
1340	350	-20	30		0.45	-0.325
1360	360	-25	25		0.4	-0.275
1380	371	-38	43		-0.025	0.15
1400	381	-41	36		-0.05	-0.075
1420	388	-37	37		0.075	-0.075
1440	400	-39	39		-0.05	-0.2
1460	414	-40	40		0.4	-0.525
1480	415	-37	47		0.425	-0.3
1500	414	-56	61		-0.375	0.15
1520	418	-54	59		-0.3	0.425
1540	422	-41	55		0.45	-0.225
1560	424	-42	42		0.2	-0.2
1580	420	-59	64		-0.525	0.525
1600	411	-50	50		-0.775	0.175
1620	389	-38	43		-0.85	0.475
1640	334	-19	43		-0.45	0.925
1660	239	-4	24		-0.225	0.225
1680	139	-1	6		0.1	-0.45
1700	76	5	15		0.25	-0.125
1720	46	-5	24		0.025	-0.175
1740	28	-5	20		0	-0.225
1760	19	-6	31		-0.025	0.275
1780	18	-5	29		0.125	0.1
1800	16	-5	20		0.15	0
1820	15	-10	25		-0.225	0.1
1840	15	-11	20		0	0
1860	15	-1	21		-0.025	-0.1
1880	16	-11	20		-0.025	0
1900	18	0	25		0.25	-0.125
1920	20	-10	20		-0.125	-0.1
1940	22	-10	30		-0.25	0.125
1960	24	-5	24		0	0.1
1980	25	0	25		0.025	-0.125
2000	26	-5	20		0.125	0.125
2020	29	-1	30		0.1	0.25
2040	32	-10	15		-0.1	-0.4
2060	35	-5	20		0	0
2080	43	-6	31		0	0.15
2100	56	-5	20		0.225	-0.2
2120	83	-6	25		0.125	-0.025
2140	142	-14	28		-0.05	-0.1
2160	243	-11	26		0.15	-0.25
2180	311	-12	32		0.2	0.075
2200	338	-17	36		-0.225	0.225
2220	366	-20	29		-0.05	-0.075
2240	387	-8	27		0.55	-0.2
2260	395	-18	32		0.05	0.075
2280	396	-30	35		-0.45	-0.025
2300	404	-20	29		0.15	0.075
2320	416	-12	36		0.35	0
2340	424	-26	26		-0.075	-0.65
2360	431	-26	36		0.225	0.15
2380	436	-23	52		0.3	0.075
2400	438	-35	30		-0.525	-0.325
2420	444	-35	49		-0.15	0.15
2440	449	-14	43		0.8	-0.175
2460	446	-29	43		-0.075	-0.2
2480	438	-46	50		-0.525	0.125
2500	436	-26	51		0.475	0.05
2520	431	-25	45		0.625	-0.25
2540	430	-45	49		-0.3	0.025
2560	435	-50	55		-0.475	0.375
2580	429	-33	48		0.2	0.05
2600	398	-31	40		-0.15	0.25
2620	335	-41	46		-0.85	0.6
2640	242	-25	30		-0.5	0.025
2660	134	-7	22		-0.125	-0.1
2680	62	-5	29		-0.075	0.425
2700	33	-2	26		0.075	0.05
2720	25	-2	12		0.075	-0.2
2740	24	-5	24		0	0.1
2760	23	-5	20		0	-0.225
2780	20	-5	20		0.15	0
2800	18	-5	29		0.025	0.325
2820	14	-11	20		-0.125	0.1
2840	14	-6	16		0.125	-0.1
2860	14	-6	16		0.1	-0.225
2880	13	-11	20		0	0
2900	14	-10	25		-0.2	-0.025
2920	15	-11	20		-0.275	0
2940	14	-2	26		0.2	0.275
2960	12	0	20		0.25	0.125
2980	12	-10	15		-0.25	-0.25
3000	15	-10	15		-0.125	-0.125
3020	17	0	25		0.025	0.1
3040	15	-5	20		0.05	-0.05
3060	15	-1	21		-0.025	0.15
3080	16	-7	22		0.075	0.175
3100	19	0	15		0.125	-0.125
3120	21	-10	15		-0.2	0.075
3140	21	-5	20		0	0
3160	26	-2	12		0.05	-0.3
3180	37	-5	20		0.375	-0.225
3200	64	-4	24		0.45	0.05
3220	127	-20	29		0.25	-0.15
3240	219	-22	22		0.15	-0.65
3260	277	-30	35		0	-0.35
3280	297	-28	48		-0.025	0.4
3300	319	-30	49		0	0
3320	329	-27	32		0.45	-0.325
3340	333	-30	49		0.05	-0.05
3360	344	-45	45		-0.5	0.025
3380	358	-32	51		0.1	0.25
3400	369	-25	44		0.25	0.1
3420	382	-36	41		-0.5	0.025
3440	402	-35	40		-0.3	-0.075
3460	413	-16	40		0.475	0
3480	417	-23	43		0.25	-0.125
3500	429	-35	40		-0.25	0.025
3520	434	-33	48		0.05	-0.025
3540	427	-25	39		0.35	-0.25
3560	420	-35	49		-0.175	0.275
3580	418	-39	49		-0.15	0.025
3600	419	-28	38		-0.175	0.175
3620	409	-33	48		-0.825	0.7
3640	366	-21	31		-0.4	0.275
3660	274	0	20		0.225	0.025
3680	146	-5	20		-0.125	0
3700	62	-9	19		0.05	-0.025
3720	34	0	20		0.025	-0.025
3740	19	-11	20		-0.075	0.175
3760	13	-1	21		0.275	0.1
3780	14	-8	13		-0.175	-0.2
3800	16	-12	17		-0.175	-0.075
3820	16	-1	21		0.25	0.025
3840	14	-5	20		-0.125	0.125
3860	12	-11	20		-0.125	0.1
3880	9	0	15
3900	8	-6	16
3920	6	0	20
3940	5	0	15
3960	5	-5	15
3980	7	-5	5

## Sheet: Fig 2 Incisor Bite
Time (mSec)	Bite Force (N)	Parietal Compression	Parietal tension		compressive strain rate	Tensile strain rate
0	0	0	6		0	0.025
20	0.975	5	12		0.25	0.15
40	0	0	5		0.125	0.075
60	0	-5	6		-0.25	-0.1
80	0	-5	2		0	-0.075
100	0	5	10		0.25	0.225
120	0	-5	5		-0.25	-0.15
140	0.975	-5	1		-0.125	-0.125
160	0.975	5	11		0.125	0.125
180	1.95	0	6		0	0
200	3.9	0	6		0	0
220	5.85	0	6		0.125	0.15
240	8.775	0	6		0.125	0.025
260	15.6	-5	0		0	-0.15
280	27.3	-5	5		-0.125	-0.025
300	41.925	-5	6		0	0.15
320	58.5	0	6		0	-0.025
340	82.875	-5	0		-0.125	-0.2
360	111.15	0	7		0	0
380	140.4	0	8		0	0.075
400	179.4	0	7		0.125	0.05
420	212.55	0	5		0.125	0.125
440	231.075	-5	5		0.125	0.1
460	254.475	-5	0		0.25	0.1
480	283.725	-10	1		0	-0.225
500	314.925	-15	-4		-0.375	-0.25
520	345.15	-10	10		-0.125	0.125
540	361.725	0	6		0.375	0.025
560	368.55	-5	5		0	0.125
580	381.225	-15	5		-0.25	-0.125
600	394.875	-5	0		0	-0.15
620	401.7	-5	10		-0.25	0
640	400.725	-5	6		0.125	-0.325
660	398.775	5	10		0.25	0.125
680	398.775	-10	19		-0.5	0.05
700	399.75	-5	5		0.125	-0.05
720	397.8	10	17		0.625	0.375
740	390	-10	7		-0.375	-0.075
760	382.2	-15	2		-0.25	-0.325
780	367.575	5	10		0.375	-0.175
800	341.25	-5	15		0.25	0.325
820	291.525	-10	17		-0.125	0.175
840	215.475	-15	2		-0.375	-0.1
860	150.15	-5	10		-0.125	0.125
880	106.275	0	6		0	0.025
900	67.275	0	5		0.125	-0.025
920	39.975	0	5		0.125	0.1
940	25.35	-5	6		-0.125	0.025
960	17.55	-5	1		-0.125	-0.125
980	16.575	0	5		0.125	0.075
1000	18.525	0	6		0.125	0.125
1020	16.575	-5	2		-0.125	-0.1
1040	12.675	-5	1		-0.125	-0.225
1060	11.7	0	6		0.125	0
1080	13.65	0	10		0.125	0.1
1100	12.675	-5	6		0	0.15
1120	14.625	-5	6		0	-0.15
1140	16.575	-5	0		0	-0.15
1160	16.575	-5	12		-0.125	0.125
1180	16.575	-5	6		0	0.025
1200	19.5	0	7		0	0.025
1220	22.425	-5	5		-0.125	-0.075
1240	29.25	0	6		0.125	0.1
1260	39.975	0	8		0	0.075
1280	47.775	-5	2		0	-0.075
1300	72.15	0	5		0.125	0.05
1320	133.575	-5	5		0	0.125
1340	220.35	-5	3		0.125	-0.05
1360	312.975	-5	0		0.125	-0.125
1380	373.425	-10	5		-0.125	-0.125
1400	395.85	-10	5		0	-0.05
1420	419.25	-5	10		0.25	0.1
1440	437.775	-10	7		0	0
1460	446.55	-15	6		-0.375	0
1480	456.3	-10	7		-0.25	-0.025
1500	466.05	0	6		0.125	0.125
1520	470.925	0	8		0.25	-0.05
1540	474.825	-5	1		0.125	-0.35
1560	472.875	-10	10		-0.5	-0.125
1580	469.95	-10	15		-0.375	0.125
1600	468	10	15		0.25	0.1
1620	456.3	5	10		0.25	0.1
1640	419.25	0	11		0.125	0.15
1660	330.525	-5	6		-0.25	-0.1
1680	208.65	-5	5		0	0.125
1700	122.85	5	10		0.25	0.225
1720	71.175	-5	0		0	-0.125
1740	35.1	-5	1		0.125	-0.25
1760	18.525	-5	5		-0.125	-0.075
1780	15.6	-10	11		-0.125	0.25
1800	11.7	0	8		0.125	0.05
1820	7.8	-5	1		-0.25	-0.225
1840	7.8	-5	6		-0.125	0
1860	9.75	5	10		0.25	0.125
1880	9.75	0	6		-0.125	-0.125
1900	7.8	-5	5		-0.125	-0.05
1920	8.775	5	11		0.125	0.125
1940	11.7	0	7		0	0.05
1960	11.7	0	6		0.125	0.025
1980	11.7	0	5		-0.125	-0.125
2000	11.7	-5	5		0	-0.025
2020	13.65	5	10		0	0
2040	18.525	-5	6		-0.125	-0.025
2060	25.35	5	10		0.125	0
2080	36.075	0	7		0	-0.075
2100	66.3	0	10		0.125	0.125
2120	125.775	0	10		0.25	0.125
2140	211.575	-5	5		0.475	-0.275
2160	305.175	-10	5		0.475	-0.075
2180	361.725	-24	16		0.375	-0.35
2200	379.275	-29	8		0.125	-0.525
2220	390.975	-39	30		0	0.025
2240	411.45	-34	29		0	0.2
2260	429.975	-39	29		-0.375	0.1
2280	439.725	-34	21		-0.475	-0.1
2300	444.6	-24	25		-0.225	0.275
2320	447.525	-15	25		-0.125	0.375
2340	453.375	-15	14		-0.25	-0.025
2360	460.2	-10	10		0.125	-0.1
2380	463.125	-5	15		0.25	0.1
2400	463.125	-15	14		-0.375	0.175
2420	456.3	-15	11		-0.125	-0.125
2440	440.7	0	7		0.375	-0.175
2460	411.45	-10	16		-0.125	0.4
2480	354.9	-15	14		-0.25	0.2
2500	251.55	-5	0		-0.125	-0.125
2520	140.4	-5	6		0	0
2540	78	0	5		0.125	-0.325
2560	44.85	-5	6		0	-0.3
2580	24.375	-5	18		0	0.425
2600	16.575	-5	18		-0.125	0.175
2620	13.65	-5	1		-0.125	-0.125
2640	9.75	0	11		0.25	-0.05
2660	8.775	0	6		0	0
2680	9.75	-10	13		-0.125	0.175
2700	9.75	0	6		0	-0.025
2720	8.775	-5	6		-0.125	0
2740	7.8	0	7		0	0.025
2760	6.825	0	6		0.25	-0.225
2780	6.825	0	6		0	0
2800	7.8	-10	15		-0.125	0.35
2820	7.8	0	6		0.125	0.15
2840	7.8	-5	1		0	0.025
2860	8.775	-5	0		-0.125	-0.15
2880	8.775	-5	0		0	-0.25
2900	10.725	0	6		0.25	-0.1
2920	15.6	-5	10		0	0.125
2940	41.925	-10	10		0.125	0.2
2960	124.8	-5	5		0.125	-0.125
2980	230.1	-15	2		-0.25	-0.1
3000	310.05	-10	10		0.125	-0.05
3020	359.775	-5	6		0	0
3040	390.975	-15	12		-0.5	0.025
3060	411.45	-5	6		0.25	-0.05
3080	420.225	5	11		0.25	0.25
3100	425.1	-15	8		-0.25	-0.1
3120	436.8	-5	1		0.25	-0.25
3140	455.325	-5	12		0	0.15
3160	468	-15	11		-0.375	0.025
3180	475.8	-5	6		0.25	0.025
3200	478.725	0	10		0.375	0.05
3220	479.7	-15	5		-0.5	-0.25
3240	483.6	-15	8		-0.125	0.025
3260	484.575	5	15		0.5	0.025
3280	478.725	-10	7		-0.375	-0.075
3300	468.975	-15	14		-0.375	-0.15
3320	443.625	5	10		0.25	0
3340	365.625	0	20		0.375	0.2
3360	225.225	-5	10		0.125	0.125
3380	108.225	-15	12		-0.5	0
3400	56.55	-10	5		-0.25	0
3420	29.25	5	12		0.25	0.175
3440	13.65	0	5		0.125	-0.275
3460	11.7	-5	5		0	0.125
3480	11.7	-5	16		0	0.25
3500	9.75	-5	0		0	-0.3
3520	7.8	-5	6		-0.125	0.025
3540	4.875	-5	12		0	0.15
3560	4.875	0	5		0.125	-0.025
3580	3.9	-5	6		0	-0.15
3600	3.9	-5	6		0	0.125
3620	3.9	-5	12		-0.125	0.15
3640	3.9	-5	1		-0.125	-0.1
3660	3.9	0	6		0.125	-0.15
3680	3.9	0	5		0	0
3700	4.875	-5	12		0.125	0.275
3720	5.85	0	5		0.125	0.075
3740	6.825	-10	1		-0.25	-0.125
3760	8.775	-5	2		-0.125	-0.1
3780	11.7	0	6		0.125	-0.15
3800	19.5	0	6		0	0.025
3820	38.025	-5	12		0	0.15
3840	65.325	0	5		0	-0.025
3860	125.775	-5	6		0.25	-0.05
3880	257.4	0	6		0.375	-0.05
3900	366.6	-15	8
3920	382.2	-15	8
3940	384.15	-15	15
3960	398.775	-44	31
3980	411.45	-34	30

## Sheet: Banana
Time (mSec)	Banana Parietal compression	Banana Parietal tension		compressive strain rate	Tensile strain rate
0	-10	5		0	-0.125
20	-10	5		-0.125	-0.125
40	-10	10		0	0
60	-5	10		0	0.125
80	-10	10		-0.125	0
100	-5	5		0.125	-0.125
120	-5	10		-0.675	0
140	-10	10		0	0.125
160	22	10		0.8	-0.125
180	-10	5		-0.125	-0.125
200	-10	15		0	0.125
220	-5	10		0	-0.125
240	-10	10		0	-0.125
260	-5	15		0.25	0
280	-10	15		0	-0.125
300	-15	15		-0.125	-0.125
320	-10	20		0.25	-0.225
340	-10	20		0.25	-0.225
360	-20	29		0	-0.25
380	-20	29		0.225	-0.375
400	-20	39		0.225	-0.125
420	-29	44		0.125	-0.25
440	-29	44		0	-0.375
460	-34	54		0	0
480	-29	59		0.25	-0.1
500	-34	54		0.375	-0.225
520	-39	63		0.125	0.1
540	-49	63		0	-0.125
560	-44	59		0	-0.35
580	-49	68		0	0
600	-44	73		0	0
620	-49	68		0	0
640	-44	73		0.125	0.125
660	-49	68		0.125	0.125
680	-49	68		0.25	0
700	-54	63		-0.125	-0.375
720	-59	68		-0.25	0
740	-49	78		0.25	0.25
760	-49	68		0	-0.125
780	-59	68		-0.125	0
800	-49	73		0.25	0
820	-54	68		0	-0.125
840	-59	73		0	0
860	-54	73		-0.125	0.125
880	-59	73		-0.125	0.125
900	-49	68		0.125	0
920	-54	68		-0.125	-0.125
940	-54	68		0.125	0
960	-49	73		0	0
980	-59	68		-0.125	0
1000	-49	73		0.125	0.125
1020	-54	68		-0.25	-0.125
1040	-54	68		-0.125	0.125
1060	-44	73		0.25	0.125
1080	-49	63		0	0
1100	-54	68		-0.125	0.125
1120	-49	63		-0.125	-0.125
1140	-49	63		0	-0.125
1160	-44	68		0	0.125
1180	-49	68		-0.125	0.125
1200	-44	63		0.375	0.1
1220	-44	63		0	-0.125
1240	-59	59		-0.25	-0.225
1260	-44	68		0.125	0.125
1280	-49	68		0	0.225
1300	-49	63		-0.125	0
1320	-49	59		-0.125	-0.1
1340	-44	63		0.25	0
1360	-44	63		0	0
1380	-54	63		-0.375	0
1400	-44	63		0.125	-0.125
1420	-39	63		0	0
1440	-49	68		0	0.125
1460	-39	63		0.25	0.225
1480	-49	63		0	0.1
1500	-49	54		-0.125	-0.35
1520	-49	59		0.125	-0.1
1540	-44	68		0.25	0
1560	-54	63		-0.25	0
1580	-54	68		-0.125	0.125
1600	-44	63		0.25	0.1
1620	-49	63		0.125	0
1640	-54	59		0.125	-0.1
1660	-54	63		-0.125	0
1680	-59	63		-0.25	-0.125
1700	-49	63		0	0
1720	-49	68		0.125	0.225
1740	-49	63		0.125	0.1
1760	-54	59		0	-0.1
1780	-54	59		-0.125	0
1800	-54	63		-0.125	0
1820	-49	59		0.125	-0.1
1840	-49	63		0	0
1860	-54	63		-0.25	0.1
1880	-49	63		0	0
1900	-44	59		0.125	-0.1
1920	-49	63		0	0.1
1940	-49	63		0	-0.125
1960	-49	59		0.125	-0.1
1980	-49	68		0.125	0.125
2000	-54	63		-0.125	0.1
2020	-54	63		-0.125	-0.125
2040	-49	59		0.125	-0.1
2060	-49	68		0	0.225
2080	-54	63		-0.25	0
2100	-49	59		0	-0.225
2120	-44	63		0.125	0.1
2140	-49	68		0.125	0.125
2160	-49	59		0.125	0.125
2180	-54	63		-0.125	0.1
2200	-54	54		-0.125	-0.125
2220	-49	59		0.125	-0.1
2240	-49	59		-0.125	0
2260	-54	63		-0.125	0
2280	-44	59		0	0
2300	-49	63		0	0.1
2320	-44	59		0	0.125
2340	-49	59		-0.125	0
2360	-44	54		0	0.375
2380	-44	59		0	0.25
2400	-44	39		0	-0.25
2420	-44	49		0	0
2440	-44	49		-0.125	0
2460	-44	49		-0.125	0
2480	-39	49		0	0.125
2500	-39	49		-0.125	-0.125
2520	-39	44		0	-0.25
2540	-34	54		0	0
2560	-39	54		-0.125	0.25
2580	-34	54		0	0.125
2600	-34	44		0.125	-0.125
2620	-34	49		0	-0.125
2640	-39	49		-0.125	-0.125
2660	-34	54		0.125	0.25
2680	-34	54		0.25	0.375
2700	-39	44		-0.25	-0.125
2720	-44	39		-0.25	-0.375
2740	-29	49		0.125	-0.125
2760	-34	54		0.375	0.125
2780	-34	54		0.125	0
2800	-49	49		-0.125	0
2820	-39	54		-0.125	0.125
2840	-44	49		-0.25	0
2860	-34	49		0.25	0.125
2880	-34	49		0	0.375
2900	-44	44		-0.125	-0.125
2920	-34	34		0.125	-0.375
2940	-39	49		0	0.125
2960	-39	49		-0.125	0
2980	-39	44		0	-0.25
3000	-34	49		0	0
3020	-39	54		0	0.125
3040	-34	49		0.375	-0.125
3060	-39	49		0	-0.25
3080	-49	54		-0.25	0
3100	-39	59		0	0.125
3120	-39	54		0	-0.125
3140	-39	54		0	0
3160	-39	59		0.125	0.125
3180	-39	54		0.125	0.125
3200	-44	54		0.125	0
3220	-44	49		0	-0.125
3240	-49	54		-0.125	-0.225
3260	-44	54		0.125	0
3280	-44	63		0.25	0.225
3300	-49	54		0.125	-0.125
3320	-54	54		-0.125	-0.125
3340	-54	59		-0.125	-0.1
3360	-49	59		0	-0.1
3380	-49	63		-0.125	0
3400	-49	63		-0.125	0
3420	-44	63		0	0
3440	-44	63		0.25	0
3460	-44	63		0.125	0.1
3480	-54	63		-0.25	0.1
3500	-49	59		-0.125	-0.1
3520	-44	59		-0.125	0.125
3540	-44	63		0	0
3560	-39	54		0.25	-0.125
3580	-44	63		0.25	0.225
3600	-49	59		0	0
3620	-54	54		-0.25	-0.125
3640	-49	59		0	0
3660	-44	59		0	0.125
3680	-49	59		-0.125	0.125
3700	-44	54		0.125	0
3720	-44	54		0	0
3740	-49	54		0	0
3760	-44	54		0	0
3780	-49	54		-0.125	0.125
3800	-44	54
3820	-44	49
3840	-44	54
3860	-49	54
3880	-44	54
3900	-49	59
3920	-54	54
3940	-44	59
3960	-44	59
3980	-44	59

## Sheet: Grimace
Time (mSec)	Grimace compression	Grimace tension		compressive strain rate	Tensile strain rate
0	-1.036	6.036		0	0
20	-10.248	15.248		-0.0062	0.1312
40	-1.036	6.036		0.125	0.125
60	-10	10		-0.11485	-0.01015
80	-6.036	1.036		0.0991	-0.2241
100	-5.406	10.406		0.01575	0.23425
120	-10	10		-0.125	0.125
140	-6.036	1.036		0.0991	-0.4741
160	-5	5		0.55925	-0.43425
180	-10	20		0.56625	-0.31625
200	-27.37	22.37		0.578125	-0.828125
220	-32.65	32.65		1.0187	-0.8937
240	-50.495	55.495		0.816375	-0.691375
260	-73.398	68.398		0.123775	-0.373775
280	-83.15	83.15		0.125	0.125
300	-78.349	83.349		0.36945	-0.49445
320	-88.15	78.15		0.00445	-0.12945
340	-93.127	103.127		-0.114025	0.364025
360	-88.328	83.328		-0.124475	0.124475
380	-88.566	88.566		-0.13095	0.00595
400	-83.349	78.349		0.129675	-0.504675
420	-83.328	88.328		-0.49825	0.24825
440	-88.536	98.536		-1.11173	1.23673
460	-63.398	78.398		-0.594925	0.594925
480	-44.067	49.067		-0.376675	0.501675
500	-39.601	54.601		-0.255875	0.380875
520	-29	29		0.257075	-0.507075
540	-29.366	39.366		0.621125	-0.621125
560	-39.283	49.283		0.4982	-0.2482
580	-54.211	64.211		0.238	-0.238
600	-59.211	59.211		0.11445	-0.11445
620	-63.731	73.731		-0.106875	0.231875
640	-63.789	63.789		-0.24335	0.11835
660	-59.456	64.456		-0.249	-0.001
680	-54.055	59.055		-0.484575	0.234575
700	-49.496	64.496		-0.68925	0.81425
720	-34.672	49.672		-0.4764	0.6014
740	-21.926	31.926		-0.29815	0.54815
760	-15.616	25.616		-0.312725	0.187725
780	-10	10		-0.172325	-0.202675
800	-3.107	18.107		0.076825	0.048175
820	-3.107	18.107		-0.0259	0.1509
840	-6.18	16.18		-0.01935	0.14435
860	-2.071	12.071		0.38225	-0.38225
880	-5.406	10.406		0.47555	-0.60055
900	-17.361	27.361		0.207875	-0.207875
920	-24.428	34.428		0.426475	-0.426475
940	-25.676	35.676		0.50635	-0.73135
960	-41.487	51.487		-0.00915	-0.21585
980	-45.93	64.93		-0.131975	0.231975
1000	-41.121	60.121		0.1281	0.0969
1020	-40.651	55.651		-0.016025	-0.108975
1040	-46.245	56.245		-0.11215	-0.23785
1060	-40.01	60.01		-0.0255	-0.0745
1080	-41.759	65.759		-0.32755	0.20255
1100	-38.99	62.99		-0.3465	0.2215
1120	-28.657	57.657		0.003675	-0.128675
1140	-25.13	54.13		-0.006525	-0.118475
1160	-28.804	62.804		-0.370875	0.495875
1180	-24.869	58.869		-0.1132	0.4882
1200	-13.969	42.969		0.22495	0.15005
1220	-20.341	39.341		0.001725	0.248275
1240	-22.967	36.967		0.056375	0.168625
1260	-20.41	29.41		0.270775	-0.045775
1280	-25.222	30.222		-0.1667	-0.0583
1300	-31.241	31.241		-0.16815	0.16815
1320	-18.554	32.554		0.135375	-0.010375
1340	-24.515	24.515		-0.06755	-0.40745
1360	-23.969	32.969		-0.1214	-0.2536
1380	-21.813	40.813		-0.218825	0.093825
1400	-19.113	43.113		-0.2088	0.3338
1420	-13.06	37.06		0.229725	0.245275
1440	-10.761	29.761		0.2613	0.2137
1460	-22.249	27.249		-0.230525	0.105525
1480	-21.213	21.213		0.00815	0.11685
1500	-13.028	23.028		0.069575	0.180425
1520	-21.539	16.539		-0.157275	0.157275
1540	-15.811	15.811		-0.115775	0.115775
1560	-15.248	10.248		-0.125	-0.125
1580	-11.18	11.18		0	0
1600	-10.248	15.248		0	0
1620	-11.18	11.18		0.115775	-0.115775
1640	-10.248	15.248		0.12325	-0.12325
1660	-15.811	15.811		-0.015825	-0.109175
1680	-15.178	20.178		-0.0259	0.1509
1700	-15.178	20.178		-0.202525	-0.047475
1720	-14.142	14.142		-0.051625	-0.073375
1740	-7.077	22.077		0.204275	0.295725
1760	-12.077	17.077		-0.041775	0.291775
1780	-15.248	10.248		-0.3553	0.1053
1800	-10.406	5.406		-0.26015	-0.11485
1820	-1.036	6.036		-0.1509	0.0259
1840	0	10		0.0259	0.0991
1860	5	5		0.551925	-0.176925
1880	-1.036	6.036		0.3786	-0.0036
1900	-17.077	12.077		0.023775	-0.148775
1920	-16.18	6.18		-0.02505	-0.34995
1940	-18.028	18.028		0.0493	-0.2993
1960	-15.178	20.178		0.25655	-0.63155
1980	-20	30		0.39605	-0.52105
2000	-25.44	45.44		0.16805	0.08195
2020	-35.842	50.842		0.038575	-0.013575
2040	-32.162	42.162		0.115575	-0.115575
2060	-37.385	51.385		-0.038575	0.013575
2080	-36.785	46.785		0.205625	-0.205625
2100	-35.842	50.842		0.343975	0.156025
2120	-45.01	55.01		0.469475	-0.219475
2140	-49.601	44.601		0.719275	-0.719275
2160	-63.789	63.789		0.355275	-0.105275
2180	-78.372	73.372		0.1157	0.0093
2200	-78	68		0.25375	-0.25375
2220	-83	73		-0.120725	0.120725
2240	-88.15	78.15		-0.2438	0.3688
2260	-78.171	68.171		0.24665	-0.37165
2280	-78.398	63.398		0.123775	-0.373775
2300	-88.037	83.037		-0.2499	0.2499
2320	-83.349	78.349		0	0
2340	-78.041	73.041		0.257175	-0.257175
2360	-83.349	78.349		0.0154	-0.0154
2380	-88.328	83.328		-0.1292	0.2542
2400	-83.965	78.965		-0.02315	0.02315
2420	-83.16	73.16		-0.5028	0.1278
2440	-83.039	78.039		-1.22598	0.850975
2460	-63.048	68.048		-1.32175	1.07175
2480	-34	44		-0.85	0.85
2500	-10.178	25.178		0.140825	0.234175
2520	0	10		0.0259	0.0991
2540	-15.811	15.811		-0.145275	0.145275
2560	-1.036	6.036		0.10925	-0.10925
2580	-10	10		-0.25	0
2600	-5.406	10.406		-0.10925	0.10925
2620	0	10		0.1545	-0.1545
2640	-1.036	6.036		0.125	0.125
2660	-6.18	16.18		-0.01935	0.14435
2680	-6.036	1.036		0.0991	0.0259
2700	-5.406	10.406		0.125	0.125
2720	-10	0		0.0295	-0.2795
2740	-10.406	5.406		-0.125	-0.125
2760	-11.18	11.18		0.07405	-0.07405
2780	-5.406	10.406		0.067525	-0.067525
2800	-14.142	14.142		0.041725	-0.041725
2820	-8.107	13.107		0.053525	-0.053525
2840	-15.811	15.811		0.030775	-0.380775
2860	-10.248	15.248		0.328075	-0.678075
2880	-17.042	31.042		0.249025	-0.374025
2900	-23.371	42.371		0.111425	0.013575
2920	-27.003	46.003		-0.104375	-0.020625
2940	-27.828	41.828		-0.1661	-0.3339
2960	-22.828	46.828		0.025475	-0.150475
2980	-21.184	55.184		0.04075	-0.16575
3000	-23.847	52.847		0.07345	-0.09845
3020	-22.814	61.814		0.0757	0.0243
3040	-26.785	56.785		-0.05585	-0.16915
3060	-25.842	60.842		0.086025	0.038975
3080	-24.551	63.551		0.2379	0.1121
3100	-29.283	59.283		0	0
3120	-34.067	59.067		0.130375	-0.230375
3140	-29.283	59.283		0.39345	-0.11845
3160	-39.282	68.282		0.041975	0.183025
3180	-45.021	64.021		-0.1	-0.05
3200	-40.961	60.961		0.118625	-0.218625
3220	-41.021	66.021		0.381825	-0.006825
3240	-45.706	69.706		0.16145	-0.03645
3260	-56.294	66.294		-0.244275	-0.10575
3280	-52.164	71.164		0.119075	-0.119075
3300	-46.523	70.524		0.141025	-0.016
3320	-56.927	75.927		-0.278925	0.028925
3340	-52.164	71.164		0.1886	-0.0636
3360	-45.77	74.77		0.256175	-0.006175
3380	-59.708	73.708		-0.209575	-0.040425
3400	-56.017	75.017		0.29375	-0.04375
3420	-51.325	75.325		0.046025	0.203975
3440	-67.767	76.767		-0.373025	-0.001975
3460	-53.166	67.166		0.1349	-0.2599
3480	-52.846	76.846		0.1429	-0.0179
3500	-58.562	77.562		-0.0266	0.1516
3520	-58.562	77.562		-0.180925	0.055925
3540	-57.498	71.498		0	0
3560	-51.325	75.325		0.1173	0.0077
3580	-57.498	71.498		0.147925	-0.022925
3600	-56.017	75.017		0.18495	0.06505
3620	-63.415	72.415		-0.2373	-0.0127
3640	-63.415	72.415		-0.264225	-0.110775
3660	-53.923	72.923		0	0
3680	-52.846	76.846		0.17155	0.07845
3700	-53.923	72.923		0	0
3720	-59.708	73.708		0.02025	-0.14525
3740	-53.923	72.923		0.019625	-0.144625
3760	-60.518	79.518		-0.0489	0.0489
3780	-54.708	78.708		0.14525	-0.02025
3800	-58.562	77.562
3820	-60.518	79.518
3840	-55.169	69.169
3860	-61.017	70.017
3880	-66.087	75.087
3900	-57.498	71.498
3920	-54.708	78.708
3940	-61.884	75.884
3960	-60.518	79.518
3980	-57.498	71.498

## Sheet: Walking
Time (mSec)	Parietal tension	Parietal compression	Tibial tension	Tibial compression		tibia	tibia		Time (mSec)	cranium	cranium
						Tensile strain rate	Compressive strain rate			Tensile strain rate	Compressive strain rate
0	11.18	-11.18	15.761	-24.761		-0.487525	0.512525		0	0	0
20	10.406	-5.406	24.906	-38.906		-0.270175	0.545175		20	0.057475	0.192525
40	11.18	-11.18	35.262	-45.262		-0.06265	0.68765		40	0.01935	-0.14435
60	8.107	-13.107	35.713	-60.713		-0.187375	0.412375		60	0.051775	-0.301775
80	10.406	-5.406	37.768	-72.768		-0.5398	0.8898		80	0	0
100	6.036	-1.036	43.208	-77.208		0.19705	-0.19705		100	-0.10925	0.10925
120	10.406	-5.406	59.36	-108.36		0.633875	-2.33388		120	-0.12105	0.12105
140	10.406	-5.406	35.326	-69.326		-3.93202	-0.092975		140	-0.2443	0.2443
160	15.248	-10.248	34.005	-15.005		-5.28075	2.10575		160	0.1017	0.0233
180	20.178	-15.178	192.607	-65.607		-1.33745	0.83745		180	0.2443	-0.2443
200	11.18	-11.18	245.235	-99.235		-1.25355	0.62855		200	-0.115775	0.115775
220	10.406	-5.406	246.105	-99.105		-1.33075	0.85575		220	-0.135125	0.260125
240	15.811	-15.811	295.377	-124.377		0.55595	0.19405		240	0.014075	-0.139075
260	15.811	-15.811	299.335	-133.335		2.00775	-0.43275		260	0.115775	-0.115775
280	15.248	-10.248	273.139	-132.139		3.26817	-0.243175		280	0.125	0.125
300	11.18	-11.18	219.025	-116.025		2.80415	0.62085		300	0.01935	-0.14435
320	10.248	-15.248	142.412	-122.412		0.98475	1.34025		320	-0.40435	-0.32065
340	10.406	-5.406	106.859	-140.859		0.02295	1.30205		340	0.10925	-0.10925
360	26.422	-2.422	103.022	-176.022		-0.26385	1.11385		360	-0.3146	-0.0604
380	6.036	-1.036	105.941	-192.941		-0.299725	1.52473		380	-1.0256	0.0506
400	39.006	-0.006	113.576	-220.576		-0.30095	1.77595		400	-0.01265	0.01265
420	47.06	-3.06	117.93	-253.93		-0.73865	1.73865		420	0.1887	-0.0637
440	39.512	-0.512	125.614	-291.614		-1.19307	1.91808		440	0.125	0.125
460	39.512	-0.512	147.476	-323.476		-1.05505	2.38005		460	0.535125	0.064875
480	34.512	-5.512	173.337	-368.337		-0.870425	2.59543		480	0.410125	-0.060125
500	18.107	-3.107	189.678	-418.678		-1.32058	2.67057		500	0.202675	-0.077675
520	18.107	-3.107	208.154	-472.154		-1.74355	2.94355		520	0.327675	-0.202675
540	10	0	242.501	-525.501		-1.5731	3.0481		540	-0.125	0.125
560	5	5	277.896	-589.896		-1.53317	2.78317		560	-0.13515	0.26015
580	15	-5	305.425	-647.425		-0.9925	1.7175		580	0.073225	-0.073225
600	10.406	-5.406	339.223	-701.223		-0.0366	0.2616		600	-0.01575	-0.23425
620	12.071	-2.071	345.125	-716.125		-0.07525	-0.39975		620	0.025875	-0.150875
640	11.036	3.964	340.687	-711.687		0.383	-0.983		640	0	0
660	11.036	3.964	348.135	-700.135		1.64003	-2.24003		660	-0.10925	0.10925
680	11.036	3.964	325.367	-672.367		2.98045	-5.80545		680	-0.1286	0.2536
700	15.406	-0.406	282.534	-610.534		4.61895	-10.144		700	0.13515	-0.26015
720	16.18	-6.18	206.149	-440.149		3.28732	-9.38732		720	-0.0955	-0.4045
740	10	10	97.776	-204.776		-0.51945	-3.60555		740	-0.13515	0.26015
760	20	10	74.656	-64.656		-0.633775	-0.466225		760	-0.0295	0.2795
780	15.406	-0.406	118.554	-60.554		0.8446	-0.6196		780	-0.125	-0.125
800	21.18	-1.18	100.007	-46.007		0.382525	-0.382525		800	0.5295	-0.0295
820	20.406	4.594	84.77	-35.77		0.39925	-0.14925		820	0.10565	0.26935
840	0	0	84.706	-30.706		0.73805	-0.23805		840	-0.25	0.25
860	16.18	-6.18	68.8	-29.8		0.62235	-0.24735		860	0.2795	-0.2795
880	10	-10	55.184	-21.184		0.699475	-0.349475		880	0.0991	-0.2241
900	5	5	43.906	-19.906		0.387625	-0.137625		900	0	0.5
920	6.036	-1.036	27.205	-7.205		-0.0801	0.2301		920	0.1509	-0.0259
940	5	-15	28.401	-14.401		0.151	0.199		940	-0.01015	-0.11485
960	0	0	30.409	-16.409		0.13305	0.11695		960	-0.26015	0.13515
980	5.406	-10.406	22.361	-22.361		0.059025	-0.059025		980	-0.11485	-0.26015
1000	10.406	-5.406	25.087	-21.087		0.0249	-0.0249		1000	0.23425	0.01575
1020	10	0	20	-20		-0.1419	0.3919		1020	0.11485	0.26015
1040	1.036	-6.036	24.091	-20.091		-0.2668	0.4918		1040	-0.2241	0.0991
1060	5.406	-10.406	25.676	-35.676		-0.645275	0.145275		1060	-0.01575	-0.23425
1080	10	-10	34.763	-39.763		-0.14875	0.39875		1080	-0.1545	-0.0955
1100	6.036	-1.036	51.487	-41.487		-0.139	2.339		1100	-0.2241	0.3491
1120	16.18	-6.18	40.713	-55.713		-0.888875	3.43888		1120	0.102725	-0.102725
1140	15	-15	57.047	-135.047		-0.23545	-0.38955		1140	0.125	-0.375
1160	12.071	-2.071	76.268	-193.268		0.61685	-3.06685		1160	0.051775	0.198225
1180	10	0	66.465	-119.465		-3.2041	-1.5459		1180	0.0991	0.0259
1200	10	-10	51.594	-70.594		-5.24715	0.87215		1200	-0.01015	-0.11485
1220	6.036	-1.036	194.629	-57.629		-2.84462	1.74462		1220	-0.6441	0.6441
1240	10.406	-5.406	261.48	-105.48		-1.33995	0.73995		1240	0.10925	-0.10925
1260	31.8	-26.8	308.414	-127.414		-0.234825	0.234825		1260	0.295	-0.17
1280	6.036	-1.036	315.078	-135.078		0.370225	0.104775		1280	-0.10925	0.10925
1300	20	-20	317.807	-136.807		1.4644	-0.1144		1300	0.375	-0.375
1320	10.406	-5.406	300.269	-139.269		3.21252	-0.912525		1320	0.23425	0.01575
1340	5	-5	259.231	-132.231		4.03665	-1.61165		1340	-0.0259	-0.0991
1360	1.036	-6.036	171.768	-102.768		2.4606	-0.8356		1360	-0.23425	-0.01575
1380	6.036	-1.036	97.765	-67.765		0.728175	0.521825		1380	-0.0991	0.2241
1400	10.406	-5.406	73.344	-69.344		0.03955	1.41045		1400	0.125	0.125
1420	10	-10	68.638	-88.638		-0.44405	2.26905		1420	0.25	0
1440	5.406	-10.406	71.762	-125.762		-0.76645	2.21645		1440	-0.11485	-0.01015
1460	0	-10	86.4	-179.4		-1.0219	1.8469		1460	-0.1509	-0.2241
1480	10	-10	102.42	-214.42		-1.66688	2.64188		1480	0.2241	-0.0991
1500	6.036	-1.036	127.276	-253.276		-1.7139	3.4639		1500	0.0259	0.0991
1520	1.036	-6.036	169.095	-320.095		-1.41425	3.36425		1520	-0.23425	-0.01575
1540	5	-5	195.832	-391.832		-1.51465	3.08965		1540	0	0
1560	10.406	-5.406	225.665	-454.665		-1.5709	2.9209		1560	-0.125	-0.125
1580	5	-5	256.418	-515.418		-1.61093	2.46093		1580	-0.0259	-0.0991
1600	15.406	-0.406	288.501	-571.501		-1.1955	1.3205		1600	0.26015	0.11485
1620	6.036	-1.036	320.855	-613.855		-0.3338	-0.0412		1620	0.01575	0.23425
1640	5	-5	336.321	-624.321		0.20305	-0.92805		1640	-0.01015	0.13515
1660	5.406	-10.406	334.207	-612.207		0.4898	-0.5898		1660	-0.125	-0.125
1680	5.406	-10.406	328.199	-587.199		0.70815	-0.10815		1680	0.01015	-0.38515
1700	10.406	-5.406	314.615	-588.615		1.09082	-0.990825		1700	0.23425	0.01575
1720	5	5	299.873	-582.873		2.74437	-4.06938		1720	-0.0259	0.1509
1740	1.036	-6.036	270.982	-548.982		4.8192	-9.0942		1740	-0.125	-0.125
1760	6.036	-1.036	190.098	-420.098		3.98555	-9.73555		1760	-0.0991	0.2241
1780	6.036	-1.036	78.214	-185.214		-0.0959	-3.5541		1780	-0.025875	0.150875
1800	10	-10	30.676	-30.676		-1.18782	-0.037175		1800	0.25	-0.25
1820	7.071	-7.071	82.05	-43.05		-0.4423	-0.2827		1820	0.025875	-0.150875
1840	0	0	78.189	-29.189		-1.17455	0.57455		1840	-0.38515	0.01015
1860	6.036	-1.036	99.742	-31.742		-0.122025	-0.252975		1860	-0.10925	0.10925
1880	15.406	-0.406	125.171	-52.171		0.75385	-0.40385		1880	-0.01935	0.14435
1900	10.406	-5.406	104.623	-21.623		0.62995	-0.02995		1900	-0.01935	0.14435
1920	16.18	-6.18	95.017	-36.017		0.878875	-0.628875		1920	0.1545	-0.1545
1940	11.18	-11.18	79.425	-20.425		1.98562	-0.510625		1940	0.2795	-0.2795
1960	10	0	59.862	-10.862		1.49655	-0.27155		1960	0.25	0
1980									1980
2000									2000

## Sheet: Squat
						cranium	cranium			tibia	tibia
Time (mSec)	Squat Tibial compression	Squat Tibial Tension	Squat Parietal compression	Squat Parietal tension	Time (mSec)	Compressive strain rate	Tensile strain rate		Time (mSec)	Compressive strain rate	Tensile strain rate
0	-102	-88	0	38	0	0.25	-0.275		0	-0.125	-0.25
20	-95	-78	-5	51	20	0	0.3		20	0.05	0.125
40	-97	-78	-10	49	40	-0.125	0.1		40	-0.175	-0.125
60	-97	-83	-5	39	60	-0.125	-0.15		60	-0.125	-0.25
80	-90	-73	-5	45	80	-0.125	0.25		80	0.175	0.25
100	-92	-73	0	45	100	0.25	-0.25		100	0.125	0.25
120	-97	-83	0	35	120	0.125	-0.1		120	-0.325	-0.25
140	-97	-83	-10	55	140	-0.25	0.2		140	-0.45	-0.375
160	-84	-73	-5	39	160	-0.125	0.025		160	-0.45	-0.35
180	-79	-68	0	47	180	0.375	0.125		180	0.05	0.25
200	-66	-59	0	38	200	0	-0.15		200	0.925	1.1
220	-81	-78	-15	42	220	-0.125	-0.025		220	0.55	0.625
240	-103	-103	0	44	240	0.125	0.125		240	0.125	0
260	-103	-103	-10	43	260	0	0.15		260	-0.725	-1.6
280	-108	-103	-5	39	280	0.125	-0.05		280	-1.175	-4.275
300	-74	-39	-10	37	300	0	0		300	0.225	-4.625
320	-61	68	-10	41	320	-0.25	0.3		320	1	-3.55
340	-83	146	-10	37	340	-0.25	0.25		340	1.35	-2.7
360	-101	210	0	29	360	0.25	-0.2		360	1.025	-2.325
380	-137	254	0	27	380	0.125	-0.625		380	1.05	-3.05
400	-142	303	-10	37	400	0.125	-0.325		400	1.4	-2.55
420	-179	376	-5	52	420	0.375	-0.225		420	0.2	0.125
440	-198	405	-15	50	440	0.125	-0.425		440	-0.825	1.325
460	-187	371	-20	61	460	0.35	-0.55		460	0.075	-0.375
480	-165	352	-20	67	480	0.6	-0.225		480	0.675	-1.7
500	-190	386	-34	83	500	0.5	-0.25		500	0.625	-2.2
520	-192	420	-44	76	520	0.125	-0.7		520	1.425	-3.55
540	-215	474	-54	93	540	0	-0.375		540	1.6	-3.775
560	-249	562	-49	104	560	0.475	-0.175		560	1.6	-2.675
580	-279	625	-54	108	580	0.35	-0.15		580	0.95	-2.8
600	-313	669	-68	111	600	0.25	-0.275		600	0.85	-2.925
620	-317	737	-68	114	620	0.375	-0.025		620	1.225	-2.575
640	-347	786	-78	122	640	0	-0.2		640	1.1	-2.7
660	-366	840	-83	115	660	0.375	-0.625		660	0.875	-1.45
680	-391	894	-78	130	680	0.725	-0.7		680	-0.125	0.375
700	-401	898	-98	140	700	0.125	0.125		700	-0.5	0.85
720	-386	879	-107	158	720	0.25	0.4		720	-0.375	0.85
740	-381	864	-103	135	740	0.85	-0.625		740	-0.35	0.6
760	-371	845	-117	142	760	0.5	-0.3		760	-0.475	0.85
780	-367	840	-137	160	780	-0.125	0.025		780	-0.425	1.725
800	-352	811	-137	154	800	0	0		800	-0.15	1.475
820	-350	771	-132	159	820	0.35	0.125		820	0.15	0
840	-346	752	-137	154	840	0.225	-0.225		840	0.5	-0.975
860	-356	771	-146	154	860	-0.225	0.125		860	0.15	-0.75
880	-366	791	-146	163	880	0	-0.15		880	0.4	-0.5
900	-362	801	-137	149	900	0.35	-0.325		900	0.8	-0.475
920	-382	811	-146	169	920	0	0.275		920	-0.025	-0.225
940	-394	820	-151	162	940	-0.125	-0.225		940	0.075	0
960	-381	820	-146	158	960	-0.475	0.3		960	0.175	0.85
980	-397	820	-146	171	980	-1.2	0.75		980	0.125	1.825
1000	-388	786	-127	146	1000	-1.6	0.25		1000	-0.275	3.05
1020	-402	747	-98	141	1020	-1.475	0.45		1020	-1.65	5.375
1040	-377	664	-63	136	1040	-0.6	0.775		1040	-2.95	9.775
1060	-336	532	-39	123	1060	0.375	1.125		1060	-2.975	15
1080	-259	273	-39	105	1080	1.7	0.425		1080	-3.975	6.45
1100	-217	-68	-54	78	1100	2.425	-1.075		1100	-1.85	-8.65
1120	-100	15	-107	88	1120	0.25	-0.475		1120	2.775	-10.5
1140	-143	278	-151	121	1140	-1.95	1.1		1140	0.25	0.125
1160	-211	435	-117	107	1160	-0.6	0.725		1160	-2.875	6.975
1180	-153	273	-73	77	1180	1.475	-0.825		1180	-0.525	-0.125
1200	-96	156	-93	78	1200	0.25	-0.15		1200	2.375	-5.75
1220	-132	278	-132	110	1220	-1.35	1		1220	1.1	-2.075
1240	-191	386	-103	84	1240	-0.875	0.475		1240	-0.725	2.2
1260	-176	361	-78	70	1260	-0.6	0.3		1260	-1.325	3.175
1280	-162	298	-68	65	1280	0	-0.15		1280	-2.1	3.8
1300	-123	234	-54	58	1300	0.125	0.05		1300	-1.6	3.65
1320	-78	146	-68	71	1320	-0.475	0.2		1320	-0.35	0.975
1340	-59	88	-59	56	1340	-0.75	0.3		1340	0.15	-0.6
1360	-64	107	-49	63	1360	-0.25	0.05		1360	0.625	-0.875
1380	-65	112	-29	44	1380	0	-0.225		1380	0.1	0.35
1400	-89	142	-39	61	1400	-0.725	0.3		1400	-1.5	3.175
1420	-69	98	-29	53	1420	-0.725	0.075		1420	-1.425	2.45
1440	-29	15	-10	49	1440	0	-0.05		1440	-0.225	-0.225
1460	-12	0	0	50	1460	0.125	0		1460	1.35	-3.05
1480	-20	24	-10	51	1480	-0.25	-0.05		1480	1.7	-3.55
1500	-66	122	-5	50	1500	-0.125	-0.475		1500	0.125	0
1520	-88	166	0	53	1520	0	-2.925		1520	5.3	2.45
1540	-71	122	0	69	1540	-0.725	-0.475		1540	3.6	-8.175
1560	-300	68	0	170	1560	-1.825	1.825		1560	-1.575	-10.275
1580	-215	449	29	88	1580	0.475	0.1		1580	1.875	-3.175
1600	-237	479	73	97	1600	2.925	-1.45		1600	1.2	-4.025
1620	-290	576	10	84	1620	-0.125	-0.25		1620	0.45	-4.525
1640	-285	640	-44	155	1640	-2.2	1.925		1640	0.85	-3.275
1660	-308	757	15	94	1660	-0.6	0.375		1660	0.675	-0.35
1680	-319	771	44	78	1680	0.375	-0.175		1680	0.475	-0.125
1700	-335	771	39	79	1700	0.375	-0.225		1700	0.175	-0.25
1720	-338	776	29	85	1720	-0.125	-0.025		1720	0.225	-1.1
1740	-342	781	24	88	1740	-0.25	0.225		1740	0.15	-1.6
1760	-347	820	34	86	1760	-0.125	0.05		1760	-0.225	0.6
1780	-348	845	34	79	1780	0.125	0.15		1780	-1.125	3.675
1800	-338	796	39	84	1800	0.6	0.15		1800	-1.5	4.275
1820	-303	698	29	73	1820	0.35	0		1820	-0.975	3.3
1840	-278	625	15	78	1840	0	0.125		1840	-1.125	3.55
1860	-264	566	15	73	1860	0.125	0.125		1860	-1.525	3.9
1880	-233	483	15	73	1880	-0.225	0.25		1880	-0.925	2.675
1900	-203	410	10	68	1900	0	0		1900	-0.425	1.1
1920	-196	376	24	63	1920	0.225	-0.025		1920	-0.275	0.125
1940	-186	366	10	68	1940	-0.25	0.325		1940	0.15	-0.25
1960	-185	371	15	64	1960	-0.225	0.3		1960	-0.025	-0.725
1980	-192	376	20	55	1980				1980
2000	-184	400	24	52	2000				2000

## Sheet: Jump 0.45
										cranium	cranium			tibia	tibia
Time (Msec)	Fz	Fy	Fx	Ptens	Pcomp	t tens	t comp		Time (Msec)	Compressive strain rate	Tensile strain rate		Time (Msec)	Compressive strain rate	Tensile strain rate
0	-2	0	0	11	-11	188	-76		0	0	-0.225		0	0.55	-0.925
2	0	0	0	21	-35	183	-81		2	-0.5	0.025		2	0.425	-1.05
4	-2	0	0	20	-20	188	-80		4	-0.35	0.1		4	0.8	-1.15
6	-2	0	0	20	-25	188	-80		6	-0.35	0		6	0.7	-1.05
8	-2	0	0	15	-15	187	-94		8	0	-0.125		8	0.225	-1.425
10	0	0	0	20	-25	183	-80		10	-0.375	0.125		10	0.7	-1.65
12	0	0	0	25	-20	183	-70		12	-0.125	0.25		12	1.075	-1.65
14	0	0	0	20	-15	182	-75		14	0	0		14	0.925	-1.8
16	-2	0	0	20	-20	182	-65		16	0.125	0		16	1.325	-2.175
18	0	0	0	25	-15	192	-75		18	0	0		18	1.075	-1.925
20	0	0	0	16	-6	192	-79		20	0.35	-0.1		20	0.975	-2.05
22	0	0	0	15	-5	191	-84		22	0.25	-0.125		22	0.85	-2.2
24	-2	0	0	15	-15	192	-84		24	0	-0.125		24	1.225	-2.3
26	0	0	0	15	-10	201	-93		26	0.25	-0.125		26	0.75	-2.075
28	-2	0	0	20	-11	201	-98		28	0.225	0.125		28	1.225	-2.325
30	0	0	0	20	-25	205	-88		30	-0.125	0		30	1.125	-1.975
32	-2	0	0	15	-10	205	-88		32	0.125	-0.125		32	1.125	-2.125
34	0	0	0	15	-15	210	-88		34	0	-0.125		34	1.25	-2.1
36	-2	0	0	20	-25	210	-93		36	-0.25	0		36	1.025	-2.125
38	-2	0	0	15	-15	215	-83		38	0.025	-0.15		38	1.175	-2.025
40	-2	0	0	20	-11	225	-98		40	0.225	0.125		40	0.8	-1.65
42	0	0	0	20	-15	225	-98		42	0.05	0.2		42	1.175	-1.775
44	0	0	-1	16	-6	234	-112		44	0.225	0.025		44	0.45	-1.3
46	0	0	0	20	-11	230	-108		46	0.1	0.25		46	0.7	-1.575
48	-2	0	0	20	-15	244	-103		48	-0.25	0.125		48	0.825	-1.325
50	-2	0	0	15	-10	249	-108		50	0.125	-0.125		50	0.725	-1.225
52	-2	0	0	15	-15	249	-113		52	0	-0.125		52	0.6	-1.125
54	-2	0	0	20	-15	254	-112		54	-0.125	0.125		54	0.975	-0.975
56	0	0	0	20	-25	269	-118		56	-0.375	0.125		56	0.625	-0.625
58	0	0	0	25	-15	269	-118		58	0.125	0.125		58	0.625	-0.525
60	0	0	0	20	-20	274	-118		60	-0.25	0.125		60	0.625	-0.4
62	0	0	0	20	-15	279	-118		62	-0.225	0.1		62	0.55	-0.2
64	-2	0	0	20	-15	284	-133		64	0.05	0.2		64	0.325	-0.075
66	0	0	0	20	-20	284	-123		66	-0.35	0.1		66	0.275	0.1
68	0	0	0	15	-20	294	-147		68	0	0		68	-0.075	0.225
70	-2	0	0	20	-20	284	-133		70	0.125	0.125		70	0.1	0.25
72	-2	0	0	20	-15	290	-133		72	0.25	0		72	0.35	0.175
74	0	0	0	20	-15	294	-138		74	0	0		74	0.225	0.5
76	0	0	0	20	-15	295	-134		76	0.125	0.225		76	0.25	0.6
78	0	0	0	21	-16	296	-130		78	-0.125	0.025		78	0.15	0.7
80	-2	0	0	15	-20	291	-130		80	-0.125	0		80	0.375	0.575
82	-2	0	0	12	-17	296	-145		82	-0.05	-0.075		82	-0.075	0.675
84	-2	0	0	15	-15	286	-130		84	0.25	0		84	-0.075	0.675
86	-2	0	0	10	-15	293	-136		86	-0.125	0		86	0.15	0.825
88	-2	0	0	15	-5	297	-136		88	0.5	0		88	0.1	1
90	0	0	0	20	-15	298	-137		90	-0.25	0.375		90	0.125	0.95
92	0	0	0	20	-15	294	-137		92	-0.125	0.25		92	-0.225	1.1
94	-2	0	0	15	-10	293	-151		94	-0.125	0.25		94	-0.575	1.075
96	0	0	0	15	-10	294	-143		96	0	0		96	-0.525	1.225
98	-2	0	0	20	-20	290	-143		98	-0.125	0.375		98	-0.3	0.925
100	0	0	0	15	-10	290	-143		100	0.125	0		100	-0.025	0.875
102	-2	0	0	16	-6	287	-140		102	-0.025	0.275		102	-0.025	1.025
104	0	0	0	12	-17	287	-146		104	-0.3	0.175		104	-0.3	1.025
106	0	0	0	16	-6	280	-134		106	-0.025	0.275		106	0.075	0.875
108	0	0	0	15	-20	285	-144		108	-0.375	0.25		108	-0.275	1.1
110	-2	0	0	15	-25	274	-137		110	-0.5	0.25		110	-0.25	0.75
112	0	0	0	20	-25	283	-147		112	0.05	0.3		112	-0.425	0.9
114	-2	0	0	20	-15	274	-147		114	-0.25	0.375		114	-0.35	0.725
116	0	0	0	11	-20	271	-144		116	-0.5	0.025		116	-0.2	0.575
118	-2	0	0	20	-11	268	-136		118	-0.275	0.5		118	0	0.5
120	0	0	0	15	-15	268	-145		120	-0.375	0.375		120	-0.425	0.7
122	0	0	0	15	-15	269	-142		122	-0.375	0.375		122	-0.15	0.525
124	-2	0	0	15	-25	259	-127		124	-0.5	0.25		124	0.2	0.3
126	0	0	0	10	-10	260	-142		126	-0.125	0		126	-0.025	0.3
128	0	0	0	15	-25	257	-140		128	-0.6	0.225		128	0.125	0.125
130	-2	0	0	5	-5	260	-142		130	-0.1	-0.025		130	0.1	0.05
132	0	0	0	10	-10	250	-128		132	-0.1	0.225		132	0.35	-0.225
134	0	0	0	5	-5	250	-128		134	0.05	-0.05		134	0.45	-0.325
136	0	0	0	15	-10	245	-122		136	-0.2	0.075		136	0.475	-0.575
138	-2	0	0	5	-15	253	-131		138	-0.075	0.075		138	0.525	-0.275
140	0	0	0	15	-15	255	-142		140	-0.075	0.325		140	0.225	-0.45
142	-2	0	0	5	-5	246	-139		142	0	0		142	0.425	-0.7
144	-2	0	0	5	-5	246	-134		144	0.15	-0.15		144	0.375	-0.875
146	-2	0	0	5	-5	245	-137		146	0.125	0		146	0.225	-0.95
148	-2	0	0	5	-5	241	-133		148	0.125	-0.125		148	0.575	-1.175
150	0	0	0	5	-5	244	-127		150	0.125	-0.25		150	0.725	-1.1
152	-2	0	0	8	-27	247	-130		152	-0.55	0.075		152	0.85	-1.325
154	0	0	0	5	-5	245	-133		154	0.125	-0.125		154	0.35	-1.1
156	0	0	0	10	0	248	-136		156	0.175	0.075		156	0.7	-1.3
158	0	0	0	0	0	248	-136		158	0.125	-0.25		158	0.55	-1.425
160	0	0	0	0	0	240	-128		160	0.125	-0.125		160	1.05	-1.675
162	0	0	0	0	0	248	-136		162	0.025	-0.15		162	0.65	-1.5
164	-2	0	0	5	-5	247	-135		164	0.025	0.1		164	0.575	-1.45
166	-2	0	0	10	-5	248	-141		166	0.05	0.075		166	0.675	-1.525
168	-2	0	0	6	-1	252	-145		168	0.3	-0.05		168	0.5	-1.5
170	0	0	0	6	-1	258	-146		170	0.25	-0.125		170	0.6	-1.225
172	0	0	0	1	-6	259	-142		172	0.1	-0.475		172	0.725	-1.35
174	0	0	0	7	-7	263	-146		174	0.2	-0.325		174	0.65	-1.25
176	0	0	0	12	-2	268	-141		176	0.2	-0.2		176	0.675	-1.025
178	-2	0	0	2	-12	264	-152		178	-0.05	-0.45		178	0.425	-1.275
180	-2	0	0	2	-12	273	-151		180	-0.05	-0.325		180	0.5	-1
182	-2	0	0	5	-5	274	-156		182	0.125	0		182	0.45	-1.05
184	0	0	0	11	-11	281	-149		184	-0.025	0.025		184	0.75	-0.75
186	0	0	0	5	-10	283	-146		186	0	0		186	0.45	-0.575
188	-5	0	0	10	-10	288	-156		188	0	0		188	0.425	-0.55
190	0	0	0	15	-10	288	-156		190	0.025	0.1		190	0.275	-0.375
192	-2	0	0	5	-5	300	-164		192	0	0		192	-0.025	0
194	-2	0	0	10	-10	289	-147		194	-0.075	0.075		194	0.7	-0.325
196	-2	0	0	7	-7	300	-164		196	0.2	-0.2		196	0.05	0.075
198	0	0	0	10	-5	305	-158		198	0.3	-0.05		198	0.025	0.35
200	0	0	0	5	-5	307	-170		200	0.15	-0.375		200	-0.325	0.325
202	0	0	0	6	-1	308	-162		202	0.275	-0.275		202	0.075	0.4
204	-2	0	0	1	-6	305	-158		204	0.125	-0.475		204	0.3	0.45
206	0	0	0	7	-7	309	-168		206	0.2	-0.2		206	-0.15	0.625
208	-2	0	0	8	-13	312	-165		208	0.05	-0.175		208	0.05	0.825
210	-5	0	0	11	-11	307	-170		210	-0.125	-0.125		210	0	0.75
212	-2	0	0	20	-10	313	-171		212	0.175	0.2		212	-0.3	0.9
214	0	0	0	20	-15	313	-172		214	0	0.25		214	-0.125	1.225
216	0	0	0	20	-10	309	-168		216	0.025	0		216	-0.125	1.075
218	0	0	0	20	-10	315	-169		218	0.125	-0.125		218	-0.125	1.325
220	0	0	0	15	-10	313	-171		220	0	0		220	-0.125	1.475
222	0	0	0	5	-10	316	-174		222	-0.1	-0.275		222	-0.425	1.55
224	-2	0	0	10	-10	311	-179		224	0.025	-0.025		224	-0.225	1.45
226	-2	0	0	5	-10	306	-164		226	-0.125	-0.125		226	-0.225	1.575
228	0	0	0	10	-10	310	-173		228	0	0.125		228	-0.225	1.7
230	-5	0	0	11	-11	303	-167		230	-0.15	0.025		230	-0.35	1.55
232	-2	0	0	5	-5	300	-163		232	0.25	-0.375		232	-0.425	1.65
234	0	0	0	7	-7	302	-175		234	0.2	-0.325		234	-0.225	1.825
236	-2	0	0	15	-15	297	-166		236	-0.25	0.25		236	-0.225	1.9
238	-2	0	0	12	-17	291	-159		238	-0.175	0.05		238	-0.225	1.575
240	0	0	0	20	-11	294	-157		240	-0.15	0.25		240	-0.2	1.8
242	-2	0	0	17	-12	292	-165		242	0.075	0.175		242	-0.475	1.825
244	0	0	0	20	-11	287	-170		244	-0.125	0.1		244	-0.5	1.825
246	-2	0	0	15	-15	284	-162		246	-0.125	0.125		246	-0.275	2
248	0	0	0	15	-15	279	-167		248	-0.075	0.325		248	-0.2	1.675
250	0	0	0	16	-6	277	-170		250	0.1	0.275		250	-0.525	1.85
252	0	0	0	12	-17	277	-159		252	-0.125	-0.125		252	-0.275	1.875
254	-2	0	0	10	-15	264	-167		254	0.075	0.175		254	-0.75	1.6
256	0	0	0	20	-11	266	-163		256	0	0		256	-0.525	1.625
258	-2	0	0	25	-15	262	-164		258	0	0		258	-0.4	1.75
260	-2	0	0	15	-10	254	-166		260	0.225	-0.2		260	-0.75	1.6
262	0	0	0	16	-6	254	-157		262	0.25	0.25		262	-0.4	1.725
264	0	0	0	11	-11	253	-170		264	0.1	-0.225		264	-0.7	1.925
266	0	0	0	10	-5	243	-155		266	0.25	-0.375		266	-0.475	1.575
268	-2	0	0	5	-10	242	-164		268	0.175	-0.175		268	-0.825	1.55
270	-2	0	0	10	-5	241	-153		270	0.25	0		270	-0.575	1.8
272	-2	-1	0	20	-15	234	-146		272	0	0.125		272	-0.375	1.6
274	-2	0	0	20	-15	229	-166		274	-0.25	0.25		274	-0.975	1.7
276	0	0	0	5	-5	221	-157		276	0.375	-0.15		276	-0.775	1.525
278	0	0	0	10	-10	228	-150		278	0.125	-0.125		278	-0.75	1.95
280	0	0	0	10	-5	222	-149		280	0.15	-0.25		280	-0.95	1.8
282	0	0	0	10	-15	219	-146		282	-0.1	-0.25		282	-0.9	1.875
284	0	0	0	16	-6	214	-150		284	0.225	-0.1		284	-1.025	1.75
286	-2	0	0	10	-10	204	-151		286	0	-0.125		286	-1.275	1.5
288	-2	0	0	2	-12	212	-159		288	0.025	-0.15		288	-1.375	1.975
290	-2	0	0	5	-10	203	-149		290	0.05	-0.3		290	-1.375	1.725
292	0	0	0	17	-12	202	-148		292	0.225	-0.225		292	-1.45	1.95
294	-2	0	0	3	-18	200	-137		294	-0.2	-0.3		294	-1.175	1.775
296	0	0	0	20	-11	201	-142		296	-0.15	0.375		296	-1.325	1.95
298	0	0	0	25	-15	192	-148		298	0.125	0		298	-1.425	1.9
300	0	0	0	23	-19	190	-136		300	-0.025	0.125		300	-1.35	2.1
302	-2	-1	0	6	-16	185	-141		302	-0.15	0.025		302	-1.6	1.85
304	-2	0	0	20	-15	176	-142		304	-0.225	0.1		304	-1.75	1.725
306	0	0	0	25	-15	180	-136		306	0	0.25		306	-1.475	1.85
308	0	0	0	12	-17	180	-131		308	-0.125	-0.125		308	-1.375	2
310	0	0	0	10	-15	169	-130		310	-0.125	0.125		310	-1.7	1.825
312	0	0	0	15	-15	170	-131		312	0.05	0.075		312	-1.775	1.875
314	0	0	0	10	-5	161	-127		314	0.3	-0.05		314	-1.6	1.975
316	0	0	0	11	-20	160	-126		316	-0.225	0		316	-1.825	1.925
318	0	0	0	15	-15	150	-120		318	-0.125	-0.25		318	-1.675	1.675
320	0	0	0	20	-11	150	-111		320	-0.025	0.125		320	-1.3	1.675
322	0	0	0	20	-11	144	-110		322	0.1	-0.125		322	-1.625	1.625
324	-2	0	0	20	-15	144	-109		324	-0.125	0.125		324	-1.65	1.675
326	-2	0	0	15	-10	144	-100		326	0.125	0.125		326	-1.5	1.625
328	0	0	0	8	-13	133	-104		328	-0.05	-0.075		328	-1.425	1.4
330	0	0	0	17	-12	134	-94		330	0.05	0.075		330	-1.475	1.625
332	-2	0	0	26	-21	124	-90		332	-0.5	0.5		332	-1.225	1.35
334	0	0	0	15	-10	129	-90		334	0.125	0		334	-1.4	1.65
336	-2	0	0	5	-5	123	-89		336	0.125	-0.125		336	-1.425	1.4
338	0	0	0	25	-20	116	-91		338	-0.35	0.225		338	-1.675	1.325
340	-2	0	0	18	-18	106	-82		340	-0.275	0.275		340	-1.5	1.125
342	0	0	0	5	-10	111	-77		342	0.025	-0.15		342	-1.25	1.125
344	0	0	0	16	-6	107	-72		344	0.1	0.15		344	-1.25	0.9
346	0	0	0	15	-15	106	-77		346	-0.125	0		346	-1.3	0.925
348	-2	0	0	17	-12	100	-76		348	0.075	-0.2		348	-1.025	0.65
350	0	0	0	5	-10	96	-62		350	0	-0.25		350	-0.8	0.45
352	-2	0	0	12	-17	95	-60		352	-0.15	0.025		352	-0.75	0.425
354	-2	0	0	12	-17	82	-63		354	-0.4	0.15		354	-0.825	0.1
356	-2	0	0	11	-11	83	-53		356	0.1	-0.225		356	-0.325	-0.15
358	-2	0	0	25	-10	83	-53		358	0	0.375		358	-0.2	-0.15
360	0	0	0	15	-10	83	-59		360	0	0.125		360	-0.075	-0.425
362	0	0	0	25	-15	79	-45		362	-0.125	0.25		362	0.275	-0.525
364	0	0	0	15	-10	77	-43		364	-0.075	0.2		364	0.2	-0.575
366	-2	0	0	10	-15	79	-40		366	-0.125	0		366	0.3	-0.675
368	-2	0	0	11	-11	77	-47		368	-0.025	-0.1		368	0.25	-0.725
370	-2	0	0	14	-14	69	-35		370	-0.1	0.35		370	0.55	-1.025
372	0	0	0	6	-1	70	-41		372	0.275	-0.275		372	0.675	-1.175
374	-2	0	0	15	-15	63	-34		374	-0.125	0		374	0.5	-1.475
376	0	0	0	10	-10	67	-32		376	0.025	-0.25		376	0.675	-1.4
378	0	0	0	16	-6	63	-24		378	0.1	0.15		378	1.125	-1.5
380	0	0	0	7	-7	61	-22		380	-0.05	0.05		380	1.2	-1.825
382	-2	0	0	11	-11	66	-27		382	0.1	-0.1		382	1.075	-1.7
384	-2	0	0	10	-10	71	-22		384	-0.25	0.25		384	1.25	-1.625
386	0	0	0	15	-10	69	-25		386	0.125	-0.125		386	1.4	-1.9
388	0	0	0	25	-15	74	-35		388	0	0.25		388	1.325	-1.7
390	0	0	0	15	-10	78	-30		390	0.05	-0.05		390	1.175	-1.7
392	0	0	0	11	-11	78	-30		392	-0.125	-0.125		392	1.475	-1.725
394	0	0	0	6	-1	78	-30		394	0.15	-0.025		394	1.425	-1.825
396	0	0	0	20	-15	89	-40		396	-0.075	0.075		396	1.3	-1.65
398	-2	0	0	10	-10	89	-45		398	0.025	-0.025		398	0.8	-1.65
400	-2	0	0	10	-10	100	-56		400	0.125	-0.625		400	0.8	-1.425
402	0	0	0	15	-10	100	-56		402	0	0		402	0.85	-1.325
404	-2	0	0	7	-7	100	-51		404	0.125	0.125		404	0.9	-1.5
406	0	0	0	10	-10	106	-52		406	-0.125	0		406	0.8	-1.15
408	0	0	0	15	-10	106	-57		408	0.25	-0.125		408	0.925	-1.275
410	0	0	0	0	-10	110	-57		410	-0.1	-0.4		410	0.85	-1.225
412	0	0	0	17	-12	117	-68		412	0.075	-0.2		412	0.75	-1.125
414	0	0	0	15	-10	122	-54		414	0.05	-0.05		414	0.95	-0.85
416	0	0	0	20	-11	123	-59		416	-0.075	0.175		416	0.825	-0.95
418	-2	0	0	10	-10	123	-69		418	-0.05	-0.075		418	0.475	-0.85
420	-2	0	0	5	-5	134	-70		420	0.2	-0.075		420	0.6	-0.575
422	0	0	0	15	-15	134	-70		422	-0.125	0.25		422	0.75	-0.6
424	0	0	0	0	0	136	-72		424	0.125	-0.25		424	0.525	-0.4
426	-2	0	0	20	-15	145	-81		426	-0.125	0.375		426	0.225	-0.2
428	0	0	0	15	-15	142	-88		428	-0.1	0.1		428	0.125	-0.25
430	-2	0	0	17	-12	146	-77		430	0.075	0.05		430	0.2	-0.075
432	0	0	0	16	-6	147	-89		432	0.1	0.275		432	-0.3	0.025
434	-2	0	0	7	-7	151	-87		434	-0.05	-0.075		434	0.05	0.1
436	0	0	0	17	-12	155	-92		436	-0.15	0.4		436	-0.325	0.325
438	0	0	0	11	-11	155	-77		438	-0.275	-0.1		438	0.1	0.25
440	0	0	0	35	-15	157	-88		440	-0.25	0.625		440	0.175	0.45
442	0	0	0	15	-10	153	-90		442	-0.2	0.075		442	-0.025	0.25
444	0	0	0	2	-12	160	-87		444	-0.1	-0.275		444	0.025	0.575
446	-2	0	0	10	-5	152	-84		446	0.275	0.1		446	-0.05	0.425
448	-2	0	0	20	-20	157	-94		448	-0.375	0.25		448	-0.425	0.525
450	-2	0	0	16	-6	159	-91		450	0.1	0.275		450	-0.5	0.625
452	0	0	0	25	-15	162	-98		452	-0.325	0.325		452	-0.325	0.7
454	-2	0	0	17	-12	156	-92		454	-0.1	0.1		454	-0.55	0.575
456	0	0	0	13	-8	161	-92		456	-0.15	0.025		456	-0.2	0.825
458	0	0	0	13	-8	157	-88		458	-0.025	0.15		458	0	0.625
460	-2	0	0	8	-13	157	-94		460	-0.2	-0.05		460	-0.025	0.625
462	-2	0	0	5	-10	158	-100		462	-0.2	-0.175		462	-0.8	0.775
464	-2	0	0	10	-5	152	-93		464	0.025	-0.15		464	-0.5	0.5
466	-2	0	0	5	-10	153	-90		466	-0.2	-0.175		466	-0.275	0.5
468	-2	0	0	11	-11	152	-93		468	-0.25	0.125		468	-0.35	0.6
470	0	0	0	15	-15	149	-85		470	-0.475	0.1		470	-0.35	0.6
472	0	0	0	5	-10	146	-77		472	-0.225	-0.025		472	0.025	0.5
474	0	0	0	10	-5	147	-89		474	-0.1	0.1		474	-0.3	0.425
476	-2	0	0	1	-6	142	-79		476	-0.025	-0.225		476	0.025	0.225
478	-2	0	0	15	0	145	-81		478	0.125	0.125		478	0.1	0.275
480	-2	0	0	10	-5	139	-95		480	0	0.125		480	-0.1	0.1
482	-2	0	0	12	-2	143	-89		482	-0.05	0.05		482	-0.225	0.35
484	-2	0	0	13	-8	137	-88		484	-0.075	0.075		484	0.025	0.1
486	0	0	0	6	-16	135	-82		486	-0.375	0		486	0.35	0.125
488	0	0	0	10	-5	136	-77		488	-0.05	-0.2		488	0.225	0.15
490	-2	0	0	5	-10	134	-71		490	-0.2	-0.175		490	0.475	-0.125
492	-2	0	0	12	-2	134	-85		492	-0.025	0.15		492	0.25	-0.125
494	0	0	0	13	-8	133	-70		494	-0.025	0.15		494	0.625	-0.15
496	-2	0	0	12	-2	128	-84		496	-0.05	-0.075		496	0.375	-0.375
498	-2	0	0	7	-7	132	-88		498	-0.15	0.025		498	0.125	-0.25
500	0	0	0	10	-5	132	-93		500	-0.075	-0.05		500	0.475	-0.475
502	0	0	0	12	-2	127	-68		502	0.1	0.275		502	1.075	-0.475
504	0	0	0	16	-6	132	-73		504	-0.1	0.1		504	0.85	-0.45
506	0	0	0	12	-2	133	-79		506	0.075	0.175		506	0.7	-0.675
508	-2	0	0	6	-1	128	-79		508	0.15	-0.025		508	1.05	-0.925
510	0	0	0	11	4	125	-71		510	0.225	0.15		510	1.1	-1.075
512	0	0	0	6	-1	126	-78		512	0.025	-0.15		512	0.95	-0.975
514	-2	0	0	6	-1	130	-77		514	0.225	-0.1		514	1.1	-1.125
516	0	0	0	10	-5	133	-80		516	-0.075	-0.05		516	1.475	-1.125
518	0	0	0	10	-5	134	-85		518	-0.1	0.1		518	1.275	-1.25
520	-2	0	0	5	-5	135	-91		520	0.025	0.1		520	1.025	-1.275
522	0	0	0	10	0	129	-80		522	0.175	0.075		522	1.3	-1.55
524	-2	0	0	10	-5	133	-89		524	-0.075	-0.05		524	1.325	-1.425
526	-2	0	0	6	-1	130	-96		526	-0.15	0.025		526	1.05	-1.775
528	0	0	0	18	-3	130	-86		528	0.05	0.325		528	1.4	-1.875
530	0	0	0	12	-2	139	-90		530	0.375	0		530	1.15	-1.65
532	0	0	0	6	-1	139	-95		532	0.1	-0.1		532	1.325	-1.825
534	0	0	0	7	-7	139	-95		534	0	0		534	1.45	-1.7
536	0	0	0	15	0	143	-99		536	0.175	0.2		536	1.5	-1.85
538	0	0	0	6	-1	142	-93		538	-0.025	-0.1		538	1.4	-1.9
540	-2	0	0	12	-2	151	-112		540	0.275	0.1		540	1.15	-1.875
542	-2	0	0	1	-6	146	-111		542	-0.15	-0.225		542	1.15	-2.1
544	-2	0	0	12	-2	150	-107		544	0.1	0.275		544	1.35	-2.1
546	-2	0	0	5	-5	160	-107		546	-0.1	-0.025		546	1.55	-1.925
548	-2	0	0	7	-7	165	-121		548	-0.15	0.025		548	0.95	-1.925
550	-2	0	0	5	-5	168	-115		550	-0.125	0.125		550	1.25	-2
552	0	0	0	12	-2	165	-116		552	0.1	-0.1		552	1.325	-2.175
554	0	0	0	10	-10	175	-121		554	-0.35	-0.025		554	1.15	-1.875
556	0	0	0	12	-2	178	-139		556	-0.15	0.025		556	0.6	-1.925
558	-2	0	0	6	-1	184	-136		558	-0.025	-0.1		558	0.95	-1.825
560	-2	0	0	1	-6	186	-132		560	0.1	-0.225		560	1.175	-2.025
562	-2	0	0	7	-7	191	-132		562	-0.15	0.025		562	1.25	-1.85
564	0	0	0	12	-2	190	-142		564	-0.05	0.05		564	1.1	-1.85
566	0	0	0	5	5	201	-138		566	0.025	-0.15		566	0.925	-1.9
568	0	0	0	5	-5	205	-142		568	0.2	-0.075		568	0.85	-1.725
570	-2	0	0	12	-17	205	-136		570	-0.425	0.05		570	1.05	-2
572	-2	0	0	10	-5	212	-148		572	-0.1	0.1		572	0.55	-1.75
574	-2	0	0	7	-7	207	-153		574	-0.175	-0.2		574	0.6	-2.05
576	-2	0	0	7	-7	217	-159		576	-0.175	-0.2		576	0.45	-1.8
578	-2	0	0	10	0	218	-149		578	0	0.25		578	0.725	-1.925
580	0	0	0	8	-13	226	-158		580	-0.275	-0.1		580	0.525	-1.625
582	0	0	0	10	0	230	-157		582	0.025	0.1		582	0.35	-1.7
584	-2	0	0	1	-6	234	-161		584	-0.275	-0.1		584	0.3	-1.525
586	-2	0	0	6	-1	237	-169		586	-0.025	-0.225		586	0.05	-1.525
588	0	0	0	6	-1	242	-159		588	-0.025	-0.35		588	0.425	-1.525
590	-2	0	0	0	0	248	-165		590	0	-0.25		590	0.075	-1.3
592	0	0	0	16	-6	252	-169		592	-0.25	0.125		592	-0.05	-1.3
594	0	0	0	11	4	250	-167		594	0.15	-0.025		594	0.075	-1.3
596	0	0	0	11	4	255	-163		596	0.25	0.25		596	0.3	-1.175
598	0	0	0	10	0	257	-174		598	0.025	0.1		598	-0.175	-1.175
600	-2	0	0	10	-10	267	-179		600	-0.225	0.1		600	-0.15	-1.075
602	-2	0	0	6	-1	265	-182		602	0	-0.375		602	-0.475	-1
604	-2	0	0	10	0	264	-186		604	0.025	0.1		604	-0.875	-1.075
606	-2	0	0	11	4	277	-175		606	0.1	-0.1		606	-0.55	-0.825
608	0	0	0	8	-13	274	-176		608	-0.425	-0.075		608	-0.3	-0.925
610	0	0	0	10	0	285	-178		610	0.05	-0.05		610	-0.325	-0.55
612	0	0	0	6	-1	282	-170		612	-0.15	0.025		612	-0.325	-0.675
614	0	0	0	15	0	289	-177		614	0.025	0.225		614	-0.525	-0.35
616	0	0	0	15	0	289	-177		616	-0.125	0.25		616	-0.725	-0.375
618	0	0	0	0	0	295	-178		618	0	-0.25		618	-0.55	-0.175
620	-2	-1	0	12	-2	291	-179		620	-0.15	0.025		620	-0.8	-0.175
622	-2	0	0	6	-1	298	-171		622	0	0		622	-0.725	-0.125
624	-2	0	0	5	5	295	-173		624	0.125	-0.25		624	-0.375	-0.1
626	-2	0	0	15	0	298	-171		626	-0.1	0.1		626	-0.75	0.025
628	0	0	0	20	0	303	-176		628	0.025	-0.025		628	-0.65	0.05
630	0	0	0	10	0	300	-168		630	0.025	0.1		630	-0.525	0.05
632	0	0	0	11	4	304	-167		632	0.1	-0.225		632	-0.625	0.25
634	-2	-1	0	12	-2	302	-170		634	-0.05	0.05		634	-0.975	0.25
636	-2	0	0	1	-6	302	-175		636	-0.275	-0.35		636	-1.025	0.175
638	-2	-1	0	6	-1	304	-167		638	-0.025	-0.1		638	-0.4	0.15
640	-2	0	0	6	-1	310	-173		640	-0.125	-0.125		640	-0.575	0.45
642	-2	0	0	21	-1	305	-163		642	0	0.375		642	-0.575	0.225
644	0	0	0	6	-1	307	-151		644	-0.15	0.025		644	0.025	0.575
646	0	0	0	15	0	310	-153		646	0.025	0.225		646	-0.3	0.55
648	-2	-1	0	11	4	311	-164		648	0.15	-0.025		648	-0.85	0.625
650	0	0	0	12	-2	307	-165		650	-0.15	0.025		650	-0.625	0.625
652	-2	0	0	5	5	309	-157		652	0	0		652	-0.425	0.675
654	-2	0	0	6	-1	303	-156		654	0.1	-0.1		654	-0.525	0.55
656	-2	0	0	5	5	304	-148		656	0.5	-0.25		656	-0.35	0.7
658	0	0	0	10	0	302	-156		658	0.125	0		658	-0.475	0.725
660	0	0	0	11	4	298	-147		660	0.225	0.15		660	-0.325	0.55
662	0	0	0	6	-1	303	-142		662	-0.275	-0.1		662	-0.2	0.675
664	-2	0	0	15	0	299	-158		664	-0.1	0.1		664	-0.6	0.575
666	0	0	0	11	4	297	-141		666	0.1	-0.1		666	-0.075	0.8
668	-2	0	0	21	-1	301	-150		668	-0.025	0.275		668	-0.35	0.825
670	-2	0	0	6	-1	298	-147		670	0.1	-0.1		670	-0.275	0.75
672	-2	-1	0	20	0	294	-142		672	0.125	0.375		672	-0.325	0.825
674	-2	0	0	10	0	292	-131		674	0	0.25		674	0.15	0.825
676	-2	0	0	15	5	295	-134		676	0.15	0.225		676	0	0.85
678	0	0	0	10	0	298	-151		678	0.125	0		678	-0.8	1.425
680	0	0	0	11	4	292	-150		680	0.1	0.025		680	-0.375	1
682	0	0	0	6	-1	296	-140		682	0.1	-0.1		682	-0.55	1.5
684	-2	0	0	5	5	284	-152		684	0.025	-0.15		684	-0.65	1.25
686	-2	0	0	6	-1	288	-141		686	-0.025	-0.1		686	-0.725	1.325
688	0	0	0	12	-2	286	-130		688	-0.175	0.175		688	-0.175	1.4
690	-2	0	0	11	4	282	-140		690	0.225	0.025		690	-0.875	1.5
692	0	0	0	5	5	282	-140		692	0.25	-0.125		692	-1	1.75
694	-2	0	0	10	-5	281	-135		694	-0.1	0.1		694	-0.7	1.9
696	0	0	0	15	-15	276	-134		696	-0.25	0.125		696	-0.925	2.05
698	-2	0	0	10	-5	273	-137		698	0.125	0		698	-0.75	2.075
700	0	0	0	5	-5	276	-134		700	0	-0.125		700	-0.9	2.25
702	-2	0	0	10	10	276	-134		702	0.375	0		702	-0.875	2.475
704	0	0	0	11	4	276	-134		704	0.1	0.025		704	-1.225	2.825
706	-2	0	0	15	0	265	-138		706	0.15	-0.025		706	-1.575	2.8
708	0	0	0	10	0	268	-136		708	0.125	0		708	-1.425	3.15
710	0	0	0	10	-5	268	-136		710	0.275	0.1		710	-1.3	3.275
712	0	0	0	5	-5	261	-129		712	0.05	-0.05		712	-1.45	3.3
714	-2	0	0	0	0	259	-137		714	0.125	-0.125		714	-1.625	3.45
716	0	0	0	6	-1	261	-134		716	0	0		716	-1.675	3.525
718	-5	0	0	10	-5	241	-119		718	0.05	0.075		718	-1.375	3.325
720	-2	0	0	10	0	252	-135		720	0.125	0.125		720	-1.8	3.525
722	-2	0	0	10	-5	236	-118		722	-0.1	0.1		722	-1.35	3.3
724	0	0	0	11	4	234	-126		724	0.1	0.275		724	-1.75	3.25
726	0	0	0	10	0	235	-112		726	0.125	0.125		726	-1.3	3.275
728	0	0	0	5	5	230	-123		728	0.4	-0.15		728	-1.65	2.975
730	-2	0	0	10	-5	222	-105		730	0.125	-0.25		730	-1.15	2.85
732	-2	0	0	10	-5	212	-100		732	0	0.125		732	-0.875	2.2
734	-2	0	0	6	-1	205	-107		734	0.15	-0.025		734	-0.85	1.85
736	-2	0	0	10	-5	194	-97		736	0.125	0.125		736	-0.925	1.4
738	0	0	0	10	-10	190	-107		738	0	-0.125		738	-0.6	1.1
740	0	0	0	10	-5	186	-98		740	0	0		740	-0.7	0.7
742	0	0	0	10	-5	177	-99		742	0	0.125		742	-0.375	0.125
744	0	0	0	10	0	163	-85		744	0.125	0		744	0.15	-0.525
746	-2	0	0	16	-6	153	-75		746	-0.025	0.275		746	0.75	-0.875
748	-2	0	0	10	-5	142	-79		748	0.15	-0.025		748	0.575	-1.7
750	-2	0	0	6	-16	137	-84		750	-0.375	0		750	0.35	-1.85
752	0	0	0	7	-7	129	-71		752	-0.05	0.05		752	1.05	-2.525
754	0	0	0	5	-5	121	-72		754	-0.125	0.125		754	1.275	-3.1
756	0	0	0	6	-1	120	-67		756	0	0		756	1.5	-3.225
758	-2	0	0	7	-7	108	-64		758	-0.05	0.05		758	1.475	-3.8
760	0	0	0	5	-5	111	-63		760	0	0		760	1.575	-3.65
762	-2	0	0	6	-1	104	-64		762	0.1	-0.1		762	1.75	-4.175
764	0	0	0	0	0	104	-56		764	0.275	-0.275		764	1.9	-4.25
766	-2	0	0	5	-5	104	-60		766	0.125	0		766	1.925	-4.375
768	0	0	0	11	-11	111	-57		768	0.1	0.025		768	1.975	-4.175
770	0	0	0	20	-10	108	-59		770	-0.125	0.125		770	1.75	-4.2
772	0	0	0	5	-5	124	-65		772	0.125	-0.25		772	1.7	-3.875
774	0	0	0	7	-7	131	-73		774	0.1	-0.1		774	1.475	-3.7
776	0	0	0	5	-10	138	-60		776	0	-0.25		776	1.925	-3.75
778	0	0	0	15	-10	146	-83		778	0.125	0		778	1.475	-3.675
780	0	0	0	10	-5	158	-70		780	0.25	-0.125		780	1.8	-3.5
782	0	0	0	5	-5	172	-84		782	0.125	-0.125		782	1.7	-3.4
784	-2	0	0	10	-5	184	-91		784	0.375	-0.25		784	1.425	-3.35
786	0	0	0	5	-5	188	-105		786	0.125	-0.125		786	1.3	-3.5
788	0	0	0	11	-11	210	-102		788	0.225	0		788	1.4	-2.975
790	0	0	0	6	-1	211	-98		790	0.475	-0.35		790	1.725	-3.175
792	-2	0	0	5	-5	230	-113		792	0.375	-0.25		792	1.25	-2.825
794	-2	0	0	0	0	245	-123		794	0.375	-0.375		794	0.975	-2.575
796	-2	0	0	6	-1	249	-127		796	0.225	-0.225		796	0.75	-2.475
798	0	0	0	5	-5	260	-123		798	-0.125	-0.125		798	1.35	-2.2
800	-2	0	0	5	-5	257	-126		800	0.375	-0.125		800	0.9	-2.275
802	0	0	0	10	-5	271	-134		802	0.125	-0.125		802	0.825	-1.8
804	0	0	0	11	-11	274	-132		804	-0.15	-0.1		804	0.975	-1.95
806	0	0	0	5	-10	279	-137		806	-0.125	-0.125		806	0.85	-1.7
808	-2	0	0	10	-15	278	-136		808	-0.25	0		808	0.65	-1.475
810	0	0	0	15	-5	276	-129		810	-0.1	0.225		810	0.825	-1.525
812	-2	0	0	15	-10	279	-133		812	-0.125	0.25		812	0.825	-1.325
814	-2	0	0	11	-11	279	-132		814	-0.15	0.15		814	0.85	-1.2
816	-2	0	0	15	-10	288	-137		816	-0.25	0.375		816	0.475	-0.85
818	-2	0	0	15	-15	293	-142		818	-0.225	0.35		818	0.725	-0.6
820	0	0	0	15	-15	298	-142		820	-0.375	0.375		820	0.475	-0.25
822	0	0	0	10	-10	308	-152		822	0.05	0.2		822	-0.025	0.125
824	0	0	0	20	-20	318	-148		824	-0.15	0.15		824	0.075	0.625
826	-2	0	0	10	-10	328	-157		826	0.025	-0.025		826	-0.15	1.25
828	-2	0	0	11	-20	329	-158		828	-0.35	-0.125		828	-0.525	1.4
830	-2	0	0	20	-20	338	-167		830	-0.325	0.325		830	-0.875	1.85
832	0	0	0	15	-20	343	-163		832	-0.125	-0.125		832	-0.425	2.1
834	0	0	0	15	-15	348	-162		834	0.025	0.225		834	-0.75	2.6
836	0	0	0	15	-10	348	-157		836	0.05	-0.05		836	-0.875	2.725
838	0	0	0	10	0	348	-177		838	0.25	0		838	-1.25	3.075
840	-2	0	0	10	-20	348	-162		840	-0.375	0		840	-0.875	3.325
842	-2	0	0	15	-10	343	-167		842	0	0.25		842	-1.125	3.325
844	-2	0	0	15	-5	352	-171		844	-0.1	0.225		844	-1.475	3.8
846	0	0	0	10	-5	347	-171		846	0.125	0.25		846	-1.6	3.925
848	0	0	0	10	-5	337	-162		848	0.15	-0.025		848	-1.375	3.9
850	0	0	0	6	-1	337	-162		850	0.1	-0.1		850	-1.475	4.15
852	0	0	0	5	-5	332	-166		852	0.125	0		852	-1.7	4.4
854	0	0	0	5	-5	327	-166		854	0.125	0		854	-1.95	4.625
856	-2	0	0	0	0	322	-156		856	0.15	-0.4		856	-2.075	4.75
858	-2	0	0	1	-6	317	-171		858	-0.125	-0.125		858	-2.325	4.875
860	0	0	0	0	0	308	-161		860	0.25	-0.125		860	-2.325	5.025
862	0	0	0	2	-12	303	-151		862	-0.05	-0.325		862	-1.95	5.125
864	0	0	0	14	-14	293	-151		864	-0.2	0.325		864	-2.3	5
866	0	0	0	11	-11	278	-151		866	-0.1	0.1		866	-2.3	4.875
868	0	0	0	16	-6	273	-137		868	-0.025	0.275		868	-1.95	5.1
870	0	0	0	7	-7	264	-132		870	0	0		870	-2.075	4.9
872	0	0	0	20	-15	259	-146		872	-0.375	0.25		872	-2.175	5
874	-2	0	0	6	-16	244	-132		874	-0.35	-0.15		874	-2.2	4.875
876	0	0	0	17	-12	239	-122		876	-0.025	0.15		876	-2.075	4.75
878	-2	0	0	10	-10	225	-127		878	-0.2	-0.05		878	-2.55	4.75
880	-2	0	0	10	-5	215	-127		880	0	0		880	-2.45	4.65
882	0	0	0	5	-10	210	-122		882	-0.05	-0.2		882	-2.175	4.625
884	0	0	0	6	-1	200	-112		884	0.25	-0.125		884	-2.175	4.625
886	-2	0	0	0	-10	190	-107		886	-0.175	-0.45		886	-2.05	4.375
888	-2	0	0	11	-11	181	-107		888	-0.15	0.025		888	-2.075	4.425
890	-2	0	0	10	-5	171	-103		890	0	0		890	-2.075	4
892	-2	0	0	5	-10	156	-98		892	0	-0.25		892	-2	3.825
894	-2	0	0	5	-10	142	-88		894	0.025	-0.15		894	-1.7	3.55
896	0	0	0	16	-6	132	-73		896	0.35	0.125		896	-1.225	3.2
898	0	0	0	6	-1	122	-78		898	0.25	-0.125		898	-1.275	3.225
900	0	0	0	5	-10	107	-68		900	0.25	-0.375		900	-0.8	2.875
902	-2	0	0	15	-10	98	-73		902	0.2	-0.075		902	-0.875	2.35
904	0	0	0	1	-6	93	-59		904	0.225	-0.35		904	-0.35	2.05
906	-2	0	0	7	-7	83	-59		906	-0.025	-0.225		906	-0.225	1.8
908	-2	0	0	5	-5	69	-59		908	0.525	-0.4		908	0.025	0.975
910	-2	0	0	7	-7	68	-49		910	0.35	-0.225		910	0.375	1.325
912	-2	0	0	10	0	59	-59		912	0.375	-0.125		912	0.25	0.975
914	0	0	0	12	-2	49	-44		914	0.575	-0.075		914	0.725	0.5
916	0	0	0	11	-11	49	-39		916	0.1	-0.1		916	0.975	0.625
918	0	0	0	12	-2	35	-25		918	0.35	-0.225		918	1.2	0.5
920	-2	0	0	10	-5	29	-29		920	0.25	-0.25		920	1.475	-0.125
922	-2	0	0	13	-8	25	-35		922	0.175	-0.05		922	1.075	0.125
924	-2	0	0	11	-11	15	-25		924	0.225	-0.225		924	1.325	-0.125
926	0	0	0	18	-3	15	-25		926	0.3	0.075		926	1.575	-0.25
928	-2	0	0	10	-5	4	-24		928	0.375	-0.125		928	1.5	-0.775
930	0	0	0	10	-5	11	-20		930	0.375	-0.25		930	1.475	-0.225
932	0	0	0	15	-10	3	-18		932	0.25	0.1		932	1.65	-0.55
934	0	0	0	11	-11	0	-20		934	0.225	-0.1		934	1.475	-0.75
936	-2	-1	0	11	-20	4	-24		936	-0.125	-0.1		936	1.425	-0.35
938	-2	0	0	11	-11	-7	-27		938	0.225	-0.1		938	1.3	-0.925
940	-2	-1	0	20	-20	-8	-36		940	-0.075	0.2		940	0.825	-0.825
942	-2	0	0	18	-18	4	-38		942	-0.325	0.325		942	0.65	-0.15
944	0	0	0	15	-15	11	-45		944	-0.25	0.125		944	0.5	-0.35
946	0	0	0	16	-6	11	-50		946	-0.125	0.25		946	0.1	0.15
948	0	0	0	21	-26	30	-60		948	-0.525	0.275		948	-0.25	0.375
950	-2	0	0	16	-21	15	-64		950	-0.275	0.15		950	-0.35	0
952	-2	0	0	15	-15	20	-69		952	-0.125	0.25		952	-0.5	0.5
954	0	0	0	15	-25	29	-73		954	-0.5	0.25		954	-0.6	0.475
956	-2	0	0	15	-15	24	-78		956	0	0		956	-0.725	0.1
958	-2	0	0	21	-16	15	-73		958	-0.025	0.275		958	-0.95	0.475
960	0	0	0	20	-15	34	-88		960	0.125	0.125		960	-1.325	0.725
962	-2	0	0	15	-15	20	-78		962	-0.25	0.25		962	-1.2	0.475
964	0	0	0	20	-20	20	-78		964	-0.225	0.225		964	-1.225	0.5
966	-2	0	0	15	-15	25	-88		966	-0.125	0		966	-1.45	0.85
968	0	0	0	15	-20	35	-84		968	-0.25	0		968	-1.425	1.05
970	0	0	0	20	-20	20	-79		970	-0.075	0.2		970	-1.325	0.6
972	-2	0	0	11	-20	25	-84		972	-0.25	-0.1		972	-1.475	0.85
974	-2	0	0	15	-20	30	-79		974	-0.375	0.125		974	-1.35	0.75
976	0	0	0	15	-15	18	-81		976	0	0		976	-1.4	0.675
978	0	0	0	15	-20	30	-79		978	0.125	0		978	-1.2	0.825
980	-2	0	0	12	-17	25	-69		980	0.075	-0.075		980	-1.175	0.825
982	0	0	0	5	-5	10	-64		982	0.25	-0.25		982	-0.95	0.35
984	-2	0	0	10	-5	25	-65		984	0.6	-0.375		984	-1.05	0.675
986	-2	-1	0	6	-1	5	-54		986	0.7	-0.475		986	-0.575	0.2
988	-2	0	0	10	-5	15	-50		988	0.725	-0.25		988	-0.6	0.475
990	-2	0	0	10	-10	15	-50		990	0.725	-0.375		990	-0.35	0.325
992	-2	0	0	5	-10	0	-49		992	0.375	-0.375		992	-0.275	0.275
994	0	0	0	5	-5	10	-49		994	0.5	-0.375		994	-0.225	0.475
996	0	0	0	15	-15	20	-49		996	0.125	0		996	-0.325	0.7
998	0	0	0	10	-15	-4	-35		998	0.125	-0.125		998	0.25	0
1000	-2	0	0	15	-20	5	-35		1000	0.125	-0.125		1000	0.275	0.2
1002	-2	0	0	5	-5	1	-30		1002	0.15	-0.375		1002	0.5	-0.125
1004	-2	0	0	11	-11	0	-29		1004	0.225	-0.1		1004	0.65	-0.15
1006	-2	0	0	15	-10	-9	-30		1006	0	0.125		1006	0.475	0
1008	-2	0	0	15	-10	-7	-27		1008	0.25	-0.125		1008	0.575	-0.45
1010	0	0	0	12	-17	-4	-26		1010	0.075	-0.075		1010	0.575	0.025
1012	0	0	0	15	-10	-9	-25		1012	0.375	-0.125		1012	0.6	-0.225
1014	-2	0	0	10	-5	0	-25		1014	0.375	-0.125		1014	0.35	0.125
1016	-2	0	0	15	-15	-9	-25		1016	0.125	0.1		1016	0.35	-0.1
1018	-2	0	0	15	-25	-3	-31		1018	0.125	-0.125		1018	0.075	0.175
1020	0	0	0	15	-20	-8	-22		1020	-0.125	0.125		1020	0.2	0.025
1022	-2	0	0	15	-15	-4	-26		1022	-0.125	0		1022	-0.15	0.4
1024	0	0	0	25	-29	-2	-23		1024	-0.175	0.45		1024	-0.05	0.3
1026	0	0	0	25	-29	-3	-31		1026	-0.475	0.25		1026	-0.275	-0.075
1028	0	0	0	20	-34	-4	-26		1028	-0.475	0.125		1028	0	-0.375
1030	-2	0	0	25	-39	2	-36		1030	-0.95	0.475		1030	-0.275	-0.45
1032	-2	0	0	20	-25	-11	-38		1032	-0.5	0.375		1032	-0.325	-1.025
1034	-2	0	0	20	-25	-9	-40		1034	-0.575	0.2		1034	-0.25	-1.35
1036	0	0	0	15	-20	-8	-36		1036	-0.5	0.125		1036	0.2	-1.675
1038	-2	0	0	15	-20	-4	-45		1038	-0.375	0		1038	0.1	-1.7
1040	0	0	0	20	-25	-3	-46		1040	-0.375	0.375		1040	-0.025	-1.925
1042	0	0	0	20	-11	6	-50		1042	-0.15	0.25		1042	0.125	-2.075
1044	-2	0	0	15	-20	6	-55		1044	-0.25	0.125		1044	-0.125	-2.2
1046	-2	0	0	10	-10	-9	-49		1046	-0.25	0		1046	0.375	-2.925
1048	0	0	0	20	-20	11	-50		1048	-0.375	0.25		1048	0.25	-2.675
1050	-2	0	0	15	-20	-5	-49		1050	-0.375	0.125		1050	1.45	-3.425
1052	0	0	0	20	-25	0	-49		1052	-0.75	0.375		1052	0.525	-3.475
1054	0	0	0	15	-20	-5	-39		1054	-0.375	0.25		1054	1	-3.8
1056	-2	0	0	11	-20	-5	-39		1056	-0.375	0.025		1056	1.15	-3.95
1058	0	0	0	20	-30	-10	-34		1058	-0.725	0.35		1058	1.5	-4.175
1060	0	0	0	10	-15	-9	-30		1060	-0.1	-0.025		1060	1.475	-4.4
1062	-2	0	0	15	-10	-20	-20		1062	-0.225	0.225		1062	1.85	-5.175
1064	-2	0	0	7	-22	-14	-21		1064	-0.425	0.05		1064	1.95	-5.15
1066	-2	0	0	15	-10	0	-20		1066	-0.125	0.25		1066	2.225	-5.15
1068	0	0	0	15	-15	11	-26		1068	0	0.375		1068	2.45	-5.25
1070	0	0	0	6	-1	20	-25		1070	0.1	0.025		1070	2.475	-5.275
1072	0	0	0	5	-5	30	-25		1072	0.275	-0.025		1072	2.6	-5.4
1074	0	0	0	12	-2	45	-30		1074	0.1	0.275		1074	2.575	-4.75
1076	0	0	0	10	0	59	-44		1076	0.15	-0.15		1076	2.075	-3.4
1078	-2	0	0	15	-5	64	-49		1078	0	0.25		1078	2.25	-3.825
1080	0	0	0	5	-10	74	-45		1080	-0.225	-0.025		1080	2.125	-3.95
1082	-2	0	0	10	-5	89	-55		1082	-0.075	-0.05		1082	1.925	-3.775
1084	-2	0	0	10	-10	94	-50		1084	-0.25	0		1084	0.95	-1.925
1086	-2	0	0	10	0	108	-64		1086	0.35	-2.175		1086	0.65	-4.675
1088	0	0	-1	10	-5	118	-60		1088	0.375	-3.925		1088	3.9	-13.425
1090	0	0	0	10	-5	132	-107		1090	0.25	-2.675		1090	4.325	-15.425
1092	0	0	0	5	5	139	-70		1092	0.15	-1.625		1092	5.6	-15.35
1094	-2	0	0	5	-5	147	-79		1094	-0.125	-1.225		1094	4.725	-13.525
1096	-2	0	0	10	-5	153	-85		1096	0.05	-1.275		1096	4.175	-12.25
1098	-2	0	0	6	-1	157	-94		1098	0.65	-1.5		1098	4.025	-11.6
1100	-2	0	0	11	-11	167	-89		1100	0.125	-1.575		1100	4.125	-10.975
1102	-2	0	0	6	-1	187	-94		1102	0.15	-3.075		1102	4.125	-10.1
1104	-2	0	0	5	-5	192	-99		1104	0.175	-2.6		1104	4	-9.975
1106	0	0	0	5	-5	206	-109		1106	-0.1	-1.625		1106	4	-9.75
1108	-2	0	0	0	-15	221	-124		1108	-0.25	-1.35		1108	3.85	-9.5
1110	0	0	0	5	-5	231	-124		1110	-0.125	-0.975		1110	3.375	-8.875
1112	24	21	2	6	-16	246	-129		1112	-0.275	-0.95		1112	2.875	-7.4
1114	225	138	-10	1	-6	235	-133		1114	-0.025	-1.075		1114	2.65	-7.075
1116	337	123	-54	16	-6	195	-127		1116	0.025	-0.625		1116	2.45	-7.45
1118	320	208	-18	5	-5	217	-139		1118	0.075	-0.925		1118	2.625	-6.55
1120	327	183	-67	6	-1	232	-130		1120	0.4	-0.9		1120	2.75	-6.425
1122	403	319	-28	12	-2	240	-132		1122	0.4	-0.875		1122	2.95	-7.1
1124	767	369	-148	10	0	171	-88		1124	0.425	-0.8		1124	4.3	-9.55
1126	2034	333	-183	97	-14	295	-90		1126	0	1.35		1126	4.975	-7.175
1128	3967	-69	-31	167	-20	655	-216		1128	-0.025	2.85		1128	1.7	1.225
1130	3110	-300	235	117	-15	749	-280		1130	-0.175	1.75		1130	-0.025	3.575
1132	1968	-234	235	70	-1	753	-294		1132	0.05	0.95		1132	-0.025	3.55
1134	1458	-206	227	54	0	688	-268		1134	0.2	0.3		1134	0.875	1.7
1136	1416	-2	251	61	-7	643	-252		1136	-0.05	0.425		1136	0.775	0.325
1138	1543	127	200	66	-27	621	-255		1138	-0.3	0.55		1138	1.2	-0.7
1140	1963	331	252	74	-16	606	-254		1140	-0.125	0.475		1140	1.7	-1.95
1142	3289	253	233	129	-7	591	-259		1142	0.2	1.875		1142	1.575	-3.175
1144	3250	-42	95	109	-12	591	-259		1144	0.075	1.375		1144	2.425	-4.275
1146	2292	110	-38	70	-1	596	-269		1146	0.6	0.5		1146	2.3	-5.125
1148	1667	17	-139	54	-5	601	-278		1148	0.4	-0.375		1148	2.2	-5.35
1150	1453	177	-130	44	0	586	-259		1150	0.5	-0.375		1150	2.55	-5.975
1152	1360	267	-174	44	-5	542	-244		1152	0.4	-0.4		1152	2.925	-6.95
1154	1296	236	-146	44	-5	518	-239		1154	0.375	-0.25		1154	3.3	-7.55
1156	1277	403	-146	41	-7	493	-225		1156	0.15	-0.525		1156	3.4	-8.05
1158	1238	379	-125	42	-8	479	-244		1158	0.525	-0.65		1158	2.7	-8.05
1160	1216	443	-95	42	-17	489	-240		1160	0.1	-0.575		1160	2.55	-7.55
1162	1182	518	-97	47	-18	524	-250		1162	0.225	-0.725		1162	2.3	-6.425
1164	1184	536	-96	42	-17	553	-260		1164	0.225	-1.075		1164	2.175	-5.475
1166	1179	622	-90	43	-14	582	-289		1166	0.35	-0.85		1166	0.975	-4.375
1168	1194	625	-134	53	-19	606	-284		1168	0.25	-0.75		1168	1.075	-3.4
1170	1228	649	-118	47	-8	606	-279		1170	0.75	-1.1		1170	1.225	-3.55
1172	1238	595	-110	32	-3	611	-293		1172	0.8	-1.05		1172	0.625	-3.05
1174	1252	535	-106	42	-8	620	-303		1174	0.65	-1.275		1174	0.625	-2.825
1176	1274	499	-45	44	-5	630	-283		1176	0.675	-1.15		1176	1	-2.6
1178	1301	462	-47	44	-15	649	-303		1178	0.35	-0.6		1178	0.525	-2
1180	1360	464	-26	55	-11	684	-322		1180	0.325	-0.675		1180	0.15	-1.25
1182	1421	424	-9	54	-15	718	-322		1182	0.025	-0.5		1182	0.275	-0.4
1184	1487	396	-6	54	-15	762	-356		1184	0.1	-0.45		1184	-0.7	0.6
1186	1555	375	16	50	-25	801	-361		1186	-0.3	-0.675		1186	-0.95	1.575
1188	1604	321	16	69	-21	815	-366		1188	-0.2	-0.2		1188	-0.825	1.925
1190	1638	315	32	59	-20	825	-361		1190	-0.225	-0.5		1190	-1.075	2.425
1192	1648	291	46	60	-21	820	-361		1192	-0.375	-0.125		1192	-0.7	2.425
1194	1643	264	33	54	-20	820	-371		1194	-0.4	-0.35		1194	-1.2	2.8
1196	1638	286	46	62	-13	815	-361		1196	-0.125	-0.1		1196	-1.575	3.025
1198	1628	269	42	68	-29	801	-352		1198	-0.725	0.1		1198	-0.975	3.05
1200	1619	274	22	65	-21	791	-342		1200	-0.525	-0.1		1200	-1.1	3.425
1202	1609	299	32	76	-27	781	-342		1202	-0.725	0.125		1202	-1.225	3.4
1204	1606	283	21	85	-26	772	-347		1204	-0.75	0.875		1204	-1.725	3.675
1206	1606	300	15	77	-28	757	-328		1206	-0.75	0.4		1206	-1.25	3.675
1208	1609	306	19	83	-29	742	-327		1208	-0.825	0.825		1208	-1.45	3.425
1210	1616	291	14	91	-38	748	-328		1210	-1.025	0.65		1210	-1.375	3.675
1212	1626	299	21	74	-35	733	-318		1212	-0.925	0.325		1212	-1.125	3.55
1214	1638	286	17	93	-34	733	-328		1214	-0.775	0.775		1214	-1.25	3.675
1216	1653	276	22	90	-32	734	-323		1216	-0.95	0.675		1216	-1.125	3.7
1218	1665	268	30	68	-29	729	-324		1218	-0.725	0.475		1218	-1.15	3.7
1220	1677	256	23	82	-24	734	-328		1220	-0.6	0.825		1220	-1.375	3.95
1222	1687	253	35	74	-16	734	-333		1222	-0.525	0.625		1222	-1.375	3.95
1224	1697	238	37	72	-19	738	-328		1224	-0.475	0.45		1224	-1.725	4.3
1226	1707	243	31	77	-13	738	-323		1226	-0.325	0.7		1226	-1.35	4.275
1228	1714	240	42	77	-13	738	-333		1228	-0.325	0.575		1228	-1.85	4.65
1230	1719	233	37	79	-11	728	-318		1230	-0.4	0.5		1230	-1.475	4.275
1232	1721	245	35	65	-6	723	-333		1232	-0.125	0.25		1232	-1.85	4.4
1234	1721	237	36	68	-4	708	-323		1234	0.025	0.475		1234	-1.475	4
1236	1719	239	32	66	-8	694	-298		1236	-0.075	0.175		1236	-0.95	3.65
1238	1714	237	32	64	0	679	-313		1238	0.125	0.125		1238	-1.325	3.275
1240	1709	229	27	69	0	654	-298		1240	0.125	0.375		1240	-0.725	2.65
1242	1702	232	25	71	2	645	-293		1242	0.175	0.8		1242	-0.7	2.525
1244	1692	220	27	50	4	625	-278		1244	0.475	0.15		1244	-0.325	2.025
1246	1682	220	17	61	2	610	-278		1246	0.325	0.15		1246	-0.55	1.525
1248	1670	217	19	50	4	605	-269		1248	0.375	0.125		1248	-0.2	1.375
1250	1660	206	19	65	3	601	-273		1250	0.2	0.525		1250	-0.175	1.3
1252	1650	210	11	61	2	591	-273		1252	0.325	0.4		1252	-0.3	0.925
1254	1643	202	15	62	-3	586	-278		1254	0.125	0.125		1254	-0.55	0.925
1256	1628	197	13	63	6	586	-278		1256	0.525	-0.025		1256	-0.4	0.775
1258	1619	199	10	49	0	581	-278		1258	0.275	-0.275		1258	-0.3	0.675
1260	1606	193	12	49	0	576	-273		1260	0.3	-0.4		1260	-0.4	0.525
1262	1597	190	9	49	5	576	-278		1262	0.475	-0.225		1262	-0.525	0.55
1264	1587	190	11	54	0	566	-259		1264	0.375	0.125		1264	0.075	0.275
1266	1575	189	10	49	0	567	-269		1266	0.275	-0.275		1266	-0.05	0.175
1268	1563	186	10	54	0	552	-259		1268	0.3	0.175		1268	-0.025	-0.1
1270	1553	187	15	59	5	557	-259		1270	0.475	0.025		1270	0.225	-0.1
1272	1541	187	12	55	-1	547	-259		1272	0.375	0		1272	0.35	-0.475
1274	1528	183	16	49	-5	548	-264		1274	0.25	-0.375		1274	-0.025	-0.3
1276	1519	187	20	59	-5	548	-260		1276	0.225	-0.1		1276	0.225	-0.35
1278	1511	186	18	59	-5	548	-260		1278	0.25	0.25		1278	0.075	-0.3
1280	1499	183	22	54	-5	548	-269		1280	0.25	-0.35		1280	-0.25	-0.225
1282	1492	185	22	39	-5	544	-265		1282	0.25	-0.25		1282	-0.15	-0.3
1284	1487	183	25	44	-15	544	-265		1284	-0.075	-0.525		1284	-0.15	-0.45
1286	1479	181	28	55	-11	549	-256		1286	0.175	-0.275		1286	-0.05	-0.2
1288	1477	180	28	45	-11	550	-261		1288	0.175	-0.525		1288	-0.175	-0.05
1290	1475	178	33	44	-5	549	-266		1290	0.35	-0.35		1290	-0.4	0.15
1292	1475	174	35	45	-11	554	-261		1292	0.275	-0.75		1292	-0.025	0.375
1294	1477	170	36	57	-8	549	-256		1294	0.2	0.05		1294	-0.25	0.5
1296	1479	167	40	64	-15	555	-262		1296	0	-0.1		1296	-0.4	0.65
1298	1484	162	41	60	-11	554	-266		1298	0.125	-0.35		1298	-0.25	0.725
1300	1492	157	44	65	-12	555	-257		1300	0.125	0.1		1300	0.1	0.875
1302	1499	152	47	58	-14	554	-257		1302	-0.05	0.175		1302	-0.125	0.95
1304	1506	147	48	49	-15	555	-262		1304	-0.125	-0.25		1304	-0.475	1.225
1306	1516	142	51	60	-11	560	-267		1306	0.3	-0.175		1306	-0.725	1.45
1308	1523	137	51	47	-12	556	-258		1308	0.1	-0.675		1308	-0.6	1.6
1310	1533	132	53	58	-14	561	-268		1310	0.125	-0.35		1310	-0.85	1.95
1312	1541	126	55	55	-16	566	-273		1312	-0.025	-0.325		1312	-0.85	2.075
1314	1548	123	55	64	-15	560	-263		1314	0.05	0.075		1314	-0.825	2.4
1316	1553	118	56	63	-14	562	-269		1316	0.1	-0.225		1316	-0.975	2.45
1318	1560	113	57	49	-15	560	-263		1318	0.125	-0.375		1318	-0.95	2.525
1320	1560	109	56	68	-15	557	-259		1320	0.275	-0.05		1320	-0.825	2.55
1322	1563	104	57	49	-15	556	-259		1322	0.225	-0.6		1322	-1.05	2.85
1324	1565	100	57	65	-12	562	-259		1324	0.3	0.15		1324	-1.3	3.15
1326	1567	97	57	66	-18	557	-254		1326	0.175	-0.325		1326	-1.025	3.1
1328	1565	95	57	66	-18	552	-254		1328	0.075	-0.075		1328	-1.4	3.225
1330	1565	92	56	58	-19	543	-250		1330	0.15	-0.175		1330	-0.95	3.025
1332	1563	88	55	75	-22	539	-260		1332	0	0.35		1332	-1.05	3.15
1334	1560	89	55	55	-16	529	-246		1334	0.2	-0.45		1334	-0.95	2.9
1336	1558	85	54	68	-15	529	-246		1336	0.425	-0.075		1336	-1.225	3.175
1338	1553	84	53	74	-16	525	-256		1338	0.2	0.025		1338	-1.45	3.175
1340	1548	85	51	61	-17	520	-261		1340	0.275	-0.4		1340	-1.65	3.35
1342	1543	81	52	51	-12	516	-252		1342	0.625	-0.75		1342	-1.35	3.325
1344	1536	81	51	59	-10	506	-243		1344	0.375	-0.15		1344	-1.225	3.15
1346	1528	79	49	67	-23	502	-238		1346	0.15	-0.025		1346	-1.2	3.175
1348	1521	78	51	74	-16	492	-234		1348	0.15	0.325		1348	-1.25	2.925
1350	1514	76	50	72	-19	483	-234		1350	0.3	-0.2		1350	-1.125	3.075
1352	1506	75	49	68	-15	483	-239		1352	0.225	-0.125		1352	-1.5	3.2
1354	1499	74	49	61	-17	464	-230		1354	0.2	-0.1		1354	-1.275	2.725
1356	1492	71	48	72	-18	464	-230		1356	0.05	0.2		1356	-1.275	2.85
1358	1484	70	47	64	-20	459	-225		1358	-0.075	-0.05		1358	-1.15	2.725
1360	1477	69	47	70	-26	455	-226		1360	-0.225	0.225		1360	-1.3	2.75
1362	1467	66	46	73	-24	442	-217		1362	-0.25	0.25		1362	-1.3	2.65
1364	1460	66	47	59	-24	436	-207		1364	-0.175	-0.05		1364	-1	2.575
1366	1453	63	46	79	-25	433	-213		1366	-0.25	0.75		1366	-1.25	2.6
1368	1443	62	46	69	-21	423	-198		1368	-0.175	0.275		1368	-1.125	2.35
1370	1433	61	45	65	-25	422	-212		1370	-0.1	0.375		1370	-1.15	2.5
1372	1423	59	45	61	-22	413	-218		1372	-0.15	0.15		1372	-1.425	2.375
1374	1414	56	45	73	-24	413	-208		1374	-0.15	0.175		1374	-1.175	2.375
1376	1401	54	44	71	-32	402	-197		1376	-0.475	0.35		1376	-1.05	2.25
1378	1392	53	44	73	-24	398	-198		1378	-0.25	0.375		1378	-1.1	2.2
1380	1377	50	44	77	-28	386	-195		1380	-0.25	0.5		1380	-0.9	1.775
1382	1365	49	43	81	-37	383	-198		1382	-0.725	0.6		1382	-0.975	1.95
1384	1355	48	43	65	-25	380	-194		1384	-0.375	0.4		1384	-0.875	1.875
1386	1340	46	43	68	-29	375	-190		1386	-0.55	0.55		1386	-0.925	1.9
1388	1331	43	42	61	-22	375	-184		1388	-0.275	0.4		1388	-1.175	2.025
1390	1316	42	42	80	-31	360	-189		1390	-0.5	0.75		1390	-0.925	1.55
1392	1304	40	42	73	-24	355	-179		1392	-0.175	0.775		1392	-0.45	1.55
1394	1292	38	42	65	-25	355	-179		1394	-0.5	0.525		1394	-0.7	1.55
1396	1277	37	41	64	-20	350	-179		1396	-0.45	0.575		1396	-0.7	1.55
1398	1267	36	41	66	-17	350	-179		1398	-0.25	0.5		1398	-0.825	1.575
1400	1255	35	41	61	-17	345	-174		1400	-0.3	0.425		1400	-0.475	1.575
1402	1243	34	40	63	-14	336	-165		1402	-0.075	0.7		1402	-0.625	1.475
1404	1233	32	39	61	-17	333	-167		1404	-0.275	0.525		1404	-0.425	1.3
1406	1221	31	39	49	-15	329	-163		1406	-0.225	-0.025		1406	-0.575	1.425
1408	1211	30	38	58	-14	329	-153		1408	-0.2	0.575		1408	-0.575	1.55
1410	1199	29	39	50	-21	322	-166		1410	-0.375	0.25		1410	-0.8	1.4
1412	1191	27	39	55	-16	318	-161		1412	-0.35	0.35		1412	-0.3	1.175
1414	1179	26	39	66	-18	318	-161		1414	-0.275	0.75		1414	-0.55	1.3
1416	1172	24	39	57	-13	312	-155		1416	-0.075	0.45		1416	-0.275	1.15
1418	1160	22	39	58	-14	310	-154		1418	-0.2	0.675		1418	-0.275	1.125
1420	1152	21	39	57	-18	315	-159		1420	-0.375	0.625		1420	-0.5	1.6
1422	1143	20	39	57	-8	305	-159		1422	-0.05	0.55		1422	-0.525	1.375
1424	1133	17	39	49	-10	305	-159		1424	0	0.5		1424	-0.8	1.4
1426	1123	15	39	46	-7	299	-153		1426	-0.05	0.05		1426	-0.4	1.225
1428	1113	14	39	45	-11	294	-137		1428	-0.15	0.25		1428	-0.225	1.475
1430	1106	12	39	50	-11	298	-152		1430	0.025	-0.025		1430	-0.475	1.325
1432	1094	11	39	42	-17	293	-161		1432	-0.3	-0.05		1432	-0.85	1.325
1434	1084	10	38	44	-5	293	-151		1434	0.075	-0.075		1434	-0.475	1.325
1436	1077	8	39	41	-2	288	-151		1436	0.175	0.2		1436	-0.6	1.45
1438	1064	7	38	46	-7	287	-146		1438	-0.05	0.425		1438	-0.6	1.675
1440	1052	6	37	44	-5	282	-155		1440	0	0		1440	-1.075	1.55
1442	1045	5	38	35	-11	277	-140		1442	-0.025	0.125		1442	-0.45	1.425
1444	1033	4	37	40	-6	281	-150		1444	0	0.375		1444	-0.7	1.525
1446	1021	4	36	50	-6	272	-140		1446	-0.125	0.5		1446	-0.7	1.55
1448	1008	3	36	35	-6	267	-130		1448	-0.075	0.075		1448	-0.2	1.3
1450	999	3	35	40	-6	266	-134		1450	-0.05	0.05		1450	-0.3	1.4
1452	986	2	34	41	-2	271	-149		1452	-0.075	0.325		1452	-0.675	1.775
1454	977	2	34	36	-7	266	-139		1454	-0.1	0.1		1454	-0.55	1.75
1456	962	0	32	39	-10	266	-144		1456	-0.25	0.125		1456	-0.8	1.775
1458	952	1	32	31	-6	265	-143		1458	-0.1	0.125		1458	-0.625	1.85
1460	938	0	32	32	-3	251	-139		1460	0.025	0.2		1460	-0.9	1.75
1462	925	0	31	35	-6	250	-138		1462	-0.1	0.225		1462	-1.125	1.85
1464	911	-1	30	29	-10	249	-127		1464	-0.125	0		1464	-0.475	1.675
1466	898	-2	29	44	-5	250	-137		1466	0	0.375		1466	-0.725	1.95
1468	884	-2	29	35	-5	235	-128		1468	-0.1	0.35		1468	-0.85	1.7
1470	874	-3	28	51	-12	245	-133		1470	-0.15	0.875		1470	-0.725	1.95
1472	859	-3	27	44	-5	240	-127		1472	-0.075	0.45		1472	-0.7	1.95
1474	842	-5	26	47	-8	240	-132		1474	-0.25	0.6		1474	-1.05	2.175
1476	830	-6	26	33	-9	230	-127		1476	-0.175	0.175		1476	-0.825	1.925
1478	815	-6	26	29	-5	220	-122		1478	-0.05	0.275		1478	-0.675	1.8
1480	803	-7	25	44	-5	220	-112		1480	-0.125	0.475		1480	-0.45	1.925
1482	786	-8	25	30	-10	220	-122		1482	-0.225	0		1482	-0.95	2.05
1484	774	-9	24	25	-6	220	-122		1484	-0.05	0.025		1484	-0.675	2.025
1486	759	-10	24	30	-1	210	-112		1486	-0.025	0.5		1486	-0.7	2.05
1488	747	-12	23	32	-3	215	-122		1488	-0.025	0.15		1488	-1.175	2.275
1490	730	-13	22	38	-4	210	-122		1490	-0.1	0.45		1490	-1.175	2.15
1492	715	-13	22	28	1	200	-122		1492	0.05	0.175		1492	-1.425	2.15
1494	701	-16	21	32	-3	196	-117		1494	0.05	0.55		1494	-1.175	2.05
1496	686	-15	21	34	0	195	-112		1496	0	0.475		1496	-0.95	2.175
1498	671	-17	20	26	-2	191	-118		1498	0.1	0.025		1498	-1.2	2.175
1500	657	-18	20	24	-4	181	-103		1500	0.15	0.225		1500	-0.8	2.025
1502	645	-18	19	26	-2	176	-93		1502	-0.05	0.15		1502	-0.725	2.175
1504	627	-19	19	29	-5	182	-108		1504	-0.1	0.2		1504	-1.1	2.325
1506	613	-19	18	29	-5	172	-108		1506	-0.125	0.725		1506	-1.225	2.45
1508	601	-19	17	21	-1	167	-94		1508	-0.025	0.275		1508	-0.75	2.225
1510	583	-20	16	16	-6	167	-104		1510	-0.225	-0.025		1510	-1.35	2.45
1512	566	-20	16	26	-2	162	-99		1512	-0.05	0.275		1512	-1.5	2.325
1514	554	-19	16	23	2	153	-90		1514	0.175	0.2		1514	-1.4	2.6
1516	537	-20	15	26	-2	153	-94		1516	0.225	0.15		1516	-1.25	2.6
1518	522	-19	14	18	-3	148	-95		1518	-0.075	0.075		1518	-1.4	2.475
1520	508	-20	14	25	0	143	-94		1520	0.125	0.125		1520	-1.35	2.575
1522	491	-19	14	30	-1	138	-84		1522	-0.025	0.375		1522	-1.35	2.575
1524	479	-20	13	24	-4	139	-95		1524	0.025	0.225		1524	-1.55	2.65
1526	464	-21	13	10	0	128	-84		1526	0	-0.25		1526	-1.3	2.525
1528	447	-21	12	26	-2	124	-75		1528	0.1	0.25		1528	-1.05	2.5
1530	435	-21	12	20	0	124	-75		1530	0	0.5		1530	-1.15	2.6
1532	422	-22	11	21	-1	114	-65		1532	-0.125	0.25		1532	-0.825	2.55
1534	408	-23	11	10	-5	114	-70		1534	-0.1	0.1		1534	-1	2.45
1536	398	-24	11	15	0	108	-74		1536	0.125	0.125		1536	-0.975	2.575
1538	386	-25	10	25	-6	104	-70		1538	-0.125	0.475		1538	-0.9	2.35
1540	374	-27	9	15	-10	100	-71		1540	-0.25	0		1540	-0.75	1.975
1542	364	-27	9	20	0	89	-64		1542	0.15	0.1		1542	-0.575	1.7
1544	354	-28	9	21	-1	89	-64		1544	-0.15	0.15		1544	-0.425	1.775
1546	344	-29	8	0	0	74	-59		1546	-0.125	-0.375		1546	-0.4	1.275
1548	334	-30	8	10	0	78	-64		1548	0.025	0.1		1548	-0.275	1.475
1550	325	-31	7	17	3	69	-50		1550	0.2	-0.075		1550	-0.075	1.275
1552	317	-31	7	15	0	69	-39		1552	0.05	0.075		1552	0.35	1.25
1554	305	-32	7	15	-5	49	-34		1554	-0.1	0.225		1554	0.425	0.8
1556	298	-32	6	20	-11	49	-44		1556	-0.4	0.375		1556	0.225	0.75
1558	291	-33	6	15	0	49	-39		1558	0.025	0.225		1558	0.425	0.675
1560	283	-33	5	20	-5	40	-40		1560	-0.1	0.35		1560	0.3	0.55
1562	276	-33	4	15	0	35	-30		1562	0.025	0.225		1562	0.575	0.3
1564	271	-32	4	15	-5	33	-33		1564	-0.1	0.225		1564	0.65	0.225
1566	264	-32	2	20	0	27	-32		1566	0.125	0.125		1566	0.7	0.275
1568	256	-32	2	16	-6	24	-33		1568	-0.125	0.25		1568	0.95	-0.2
1570	251	-31	1	0	0	20	-29		1570	-0.1	-0.275		1570	0.95	-0.3
1572	244	-29	0	11	4	12	-32		1572	0.15	-0.025		1572	0.85	-0.475
1574	237	-28	0	6	-1	16	-30		1574	0	0		1574	0.975	-0.125
1576	229	-27	0	10	-5	5	-35		1576	0	0		1576	0.775	-0.65
1578	222	-26	-1	6	-1	10	-34		1578	0.1	-0.1		1578	0.875	-0.275
1580	215	-24	0	15	0	21	-41		1580	0.125	0.25		1580	0.875	-0.275
1582	205	-23	-1	16	-6	21	-41		1582	-0.125	0.25		1582	0.925	-0.325
1584	193	-22	0	15	5	18	-47		1584	0.25	0.125		1584	0.775	-0.4
1586	186	-21	0	15	5	23	-43		1586	0.15	0.225		1586	0.875	-0.275
1588	176	-21	-1	6	-1	19	-53		1588	0.225	0.025		1588	0.725	-0.475
1590	168	-20	0	20	-5	18	-47		1590	-0.125	0.25		1590	0.875	-0.5
1592	161	-20	-1	12	-2	19	-53		1592	0.075	0.175		1592	0.9	-0.4
1594	156	-20	-1	6	-1	17	-51		1594	-0.025	-0.1		1594	1	-0.525
1596	149	-20	-2	5	5	19	-53		1596	0.375	0		1596	0.975	-0.6
1598	142	-20	-3	6	-1	22	-56		1598	0	0		1598	1	-0.5
1600	134	-20	-3	6	-1	18	-52		1600	-0.025	-0.1		1600	1.125	-0.75
1602	129	-20	-3	6	-1	23	-53		1602	0.125	-0.25		1602	1.1	-0.4
1604	122	-20	-4	6	-1	24	-59		1604	-0.025	-0.1		1604	1.175	-0.35
1606	120	-20	-4	15	-5	16	-60		1606	-0.125	0.125		1606	1.125	-1
1608	115	-20	-5	6	-1	32	-71		1608	0.1	0.025		1608	0.925	-0.425
1610	110	-20	-4	11	4	32	-67		1610	0.25	0.25		1610	1	-0.3
1612	107	-20	-5	12	-2	31	-66		1612	-0.025	0.15		1612	1.1	-0.375
1614	103	-20	-5	6	-1	21	-69		1614	0.15	-0.025		1614	1.025	-0.625
1616	98	-21	-5	10	-5	31	-66		1616	-0.125	0		1616	1.025	-0.325
1618	93	-21	-5	10	-5	21	-69		1618	0.125	0.125		1618	0.95	-0.575
1620	88	-21	-5	5	-5	32	-76		1620	0.15	-0.15		1620	0.75	-0.375
1622	85	-22	-5	6	-1	34	-78		1622	0	0		1622	0.75	-0.375
1624	83	-22	-5	10	-5	34	-78		1624	0.05	0.075		1624	0.7	-0.325
1626	83	-22	-6	6	-1	34	-78		1626	0	0		1626	0.65	-0.275
1628	78	-23	-6	5	-10	38	-82		1628	-0.125	-0.125		1628	0.675	-0.425
1630	78	-23	-6	10	0	38	-82		1630	0.125	0.125		1630	0.55	-0.175
1632	76	-24	-7	5	-5	35	-89		1632	0.15	-0.15		1632	0.35	-0.1
1634	73	-25	-7	10	0	38	-91		1634	0.125	0		1634	0.3	-0.4
1636	73	-25	-7	5	-10	43	-92		1636	0	-0.125		1636	0.275	-0.275
1638	73	-25	-6	6	-1	42	-96		1638	0.25	-0.125		1638	0.2	-0.075
1640	68	-26	-6	10	0	48	-97		1640	0.125	0		1640	0.075	0.175
1642	71	-25	-7	16	-6	39	-97		1642	0.275	0.1		1642	0.175	-0.15
1644	71	-25	-6	10	0	38	-106		1644	0.025	0.1		1644	-0.15	-0.075
1646	68	-25	-5	10	0	56	-105		1646	0.175	0.075		1646	-0.1	0.225
1648	66	-26	-5	5	-5	49	-108		1648	0.15	-0.15		1648	-0.275	0.15
1650	66	-25	-5	1	-6	44	-107		1650	-0.025	-0.225		1650	-0.1	0
1652	66	-26	-5	6	-1	46	-110		1652	0.35	-0.1		1652	-0.075	-0.05
1654	66	-26	-5	7	-7	46	-110		1654	-0.05	-0.075		1654	0.05	-0.075
1656	66	-27	-5	10	0	44	-107		1656	0.5	-0.125		1656	0.05	-0.175
1658	68	-27	-5	5	-10	44	-107		1658	-0.125	0		1658	0.275	-0.15
1660	68	-27	-5	11	-11	47	-106		1660	-0.025	0.025		1660	0.5	-0.4
1662	68	-28	-5	6	-1	49	-108		1662	0.35	-0.225		1662	0.425	-0.2
1664	68	-27	-5	7	-7	47	-106		1664	0.2	-0.2		1664	0.7	-0.225
1666	68	-27	-4	6	-1	45	-104		1666	-0.025	-0.1		1666	0.875	-0.625
1668	68	-27	-3	10	-5	55	-109		1668	0.25	-0.125		1668	1.025	-0.425
1670	68	-27	-3	5	-5	45	-104		1670	0.125	-0.25		1670	1.175	-0.475
1672	71	-28	-2	11	-11	39	-103		1672	-0.025	-0.1		1672	1.45	-0.725
1674	71	-28	-2	10	-5	54	-103		1674	0	-0.125		1674	1.675	-0.45
1676	73	-29	-2	10	-10	54	-103		1676	-0.25	-0.125		1676	1.725	-0.625
1678	73	-30	-2	11	-11	45	-104		1678	-0.025	-0.1		1678	1.75	-0.775
1680	76	-31	-1	10	-5	41	-100		1680	0.25	-0.25		1680	1.85	-0.875
1682	76	-33	-1	12	-17	45	-104		1682	-0.3	0.05		1682	1.925	-1.2
1684	81	-34	0	6	-1	41	-100		1684	0	-0.375		1684	2.125	-1.15
1686	83	-35	0	7	-7	47	-101		1686	0.025	-0.15		1686	2.125	-1.15
1688	90	-36	0	11	-11	43	-97		1688	-0.125	-0.125		1688	2.475	-1.525
1690	95	-38	1	10	-5	44	-103		1690	-0.175	-0.325		1690	2.3	-1.35
1692	98	-39	1	10	-15	48	-107		1692	-0.15	-0.225		1692	2.15	-1.325
1694	105	-40	2	10	-5	49	-112		1694	-0.2	-0.175		1694	2.15	-1.3
1696	112	-41	3	15	-20	51	-109		1696	-0.475	-0.15		1696	2.2	-1.45
1698	120	-42	3	5	-5	50	-118		1698	-0.075	-0.525		1698	2	-1.275
1700	129	-42	4	10	-10	63	-126		1700	0.05	-0.175		1700	1.8	-0.925
1702	139	-44	4	15	-15	57	-125		1702	-0.35	-0.15		1702	1.775	-1.275
1704	151	-44	4	15	-15	56	-134		1704	-0.475	-0.275		1704	1.425	-1.425
1706	161	-45	4	10	0	70	-139		1706	0.05	-0.4		1706	1.35	-1
1708	176	-45	4	15	-15	72	-150		1708	-0.45	-0.05		1708	1.05	-1.175
1710	190	-44	4	15	-10	64	-151		1710	-0.2	-0.275		1710	0.875	-1.35
1712	205	-44	4	15	-10	68	-161		1712	0	-0.25		1712	0.6	-1.45
1714	222	-43	4	15	-5	72	-170		1714	0	-0.35		1714	0.3	-1.275
1716	239	-42	4	15	0	79	-172		1716	0.25	-0.35		1716	0.05	-1.15
1718	259	-42	3	15	-10	76	-174		1718	-0.225	-0.375		1718	-0.075	-1.025
1720	278	-41	2	20	-15	76	-174		1720	-0.35	-0.25		1720	-0.225	-1.375
1722	298	-41	3	10	-5	93	-181		1722	0.225	-0.45		1722	-0.425	-0.675
1724	317	-41	3	21	-1	87	-185		1724	0.05	-0.275		1724	-0.75	-1.1
1726	337	-41	2	13	-8	93	-186		1726	-0.075	-0.65		1726	-0.7	-0.775
1728	359	-42	3	16	-6	104	-196		1728	0.15	-0.625		1728	-1	-0.825
1730	381	-43	3	23	2	98	-195		1730	0.3	-0.05		1730	-1.125	-0.825
1732	403	-44	4	19	-9	101	-193		1732	-0.1	-0.25		1732	-1.15	-0.775
1734	427	-47	6	17	3	101	-198		1734	0.45	-0.425		1734	-1.275	-1.15
1736	454	-50	8	21	-1	109	-197		1736	0.025	-0.125		1736	-1.225	-0.75
1738	479	-54	10	26	-2	101	-198		1738	0.2	-0.1		1738	-1.125	-1.05
1740	508	-59	12	17	-12	100	-198		1740	-0.175	-0.45		1740	-1.125	-0.95
1742	537	-63	15	21	-1	108	-196		1742	0.1	-0.2		1742	-1.025	-0.925
1744	569	-69	19	26	4	113	-191		1744	0.25	-0.125		1744	-1	-0.45
1746	601	-74	22	26	-2	110	-193		1746	0.2	-0.35		1746	-0.85	-1
1748	632	-82	27	17	3	119	-192		1748	0.35	-0.45		1748	-0.7	-0.65
1750	664	-87	32	26	-2	118	-186		1750	0.25	-0.15		1750	-0.5	-0.85
1752	698	-94	36	25	-10	126	-185		1752	0.025	-0.25		1752	-0.25	-0.5
1754	732	-101	41	29	-5	123	-182		1754	0	0.125		1754	0.05	-0.675
1756	759	-107	45	29	-10	125	-174		1756	0.075	-0.2		1756	0.25	-0.5
1758	791	-113	51	30	-1	117	-171		1758	0.025	-0.15		1758	0.5	-0.75
1760	815	-118	55	30	-1	131	-165		1760	-0.025	-0.1		1760	0.775	-0.525
1762	840	-124	59	28	-14	120	-164		1762	-0.075	-0.05		1762	0.95	-0.95
1764	862	-128	63	32	-3	131	-155		1764	0.075	0.025		1764	1.275	-0.425
1766	884	-132	66	39	-5	124	-158		1766	-0.075	0.325		1766	1.35	-0.85
1768	903	-136	69	41	-12	137	-156		1768	-0.25	0.125		1768	1.525	-0.65
1770	918	-139	71	25	-10	131	-150		1770	-0.325	-0.15		1770	1.875	-0.75
1772	933	-142	73	29	-5	132	-147		1772	-0.1	-0.025		1772	2.075	-0.875
1774	945	-144	74	34	-15	147	-147		1774	-0.125	-0.125		1774	2.225	-0.4
1776	952	-145	74	26	-2	139	-148		1776	0.075	-0.225		1776	2.2	-0.6
1778	962	-147	74	30	-10	143	-153		1778	-0.125	-0.225		1778	2.3	-0.725
1780	969	-146	74	35	-5	138	-153		1780	-0.075	-0.025		1780	2.375	-0.8
1782	974	-146	72	29	-5	145	-155		1782	0.025	-0.05		1782	2.475	-0.65
1784	977	-146	71	31	-6	131	-151		1784	-0.075	-0.025		1784	2.65	-1.075
1786	979	-146	69	40	-10	150	-159		1786	-0.075	0.1		1786	2.6	-0.75
1788	981	-144	68	35	-11	145	-164		1788	-0.4	0.025		1788	2.45	-0.6
1790	981	-142	66	32	-12	152	-166		1790	-0.25	-0.1		1790	2.375	-0.775
1792	981	-141	63	35	-11	146	-175		1792	-0.05	0.05		1792	2.275	-0.8
1794	979	-138	62	24	-5	150	-184		1794	0.1	-0.225		1794	1.9	-0.675
1796	979	-136	60	37	-13	145	-184		1796	-0.075	0.175		1796	1.875	-0.65
1798	974	-134	57	36	-2	147	-191		1798	0	0.25		1798	1.8	-0.825
1800	974	-132	55	34	0	152	-196		1800	-0.125	0		1800	1.475	-0.625
1802	972	-133	53	30	-11	158	-202		1802	-0.125	-0.025		1802	1.325	-0.475
1804	969	-135	52	31	-6	148	-206		1804	-0.125	0.025		1804	1.125	-0.625
1806	964	-135	50	26	-2	158	-212		1806	-0.05	0.025		1806	0.8	-0.575
1808	959	-135	48	36	-2	163	-217		1808	-0.025	0.15		1808	0.55	-0.575
1810	955	-137	46	31	3	161	-225		1810	0.25	0.225		1810	0.25	-0.4
1812	950	-136	44	30	-1	167	-230		1812	0.025	0.1		1812	-0.05	0.075
1814	942	-136	43	39	-10	163	-236		1814	-0.05	0.3		1814	-0.375	-0.225
1816	940	-136	41	35	-5	163	-236		1816	-0.125	0.15		1816	-0.325	-0.025
1818	935	-135	40	39	-5	172	-245		1818	-0.05	0.525		1818	-0.775	0.175
1820	930	-134	38	36	-2	170	-248		1820	0	0.25		1820	-1.05	0.075
1822	923	-134	37	31	-6	171	-254		1822	0.075	0.3		1822	-1.325	0.125
1824	918	-132	36	32	-3	174	-257		1824	0.125	0.125		1824	-1.6	0.375
1826	911	-131	35	36	-7	180	-263		1826	-0.15	0.375		1826	-1.825	0.5
1828	901	-131	33	34	5	169	-262		1828	0.125	0.225		1828	-1.925	0.1
1830	896	-129	32	36	-2	183	-261		1830	-0.05	0.275		1830	-1.95	0.725
1832	889	-128	32	33	-9	178	-266		1832	0.05	0.325		1832	-2.225	0.4
1834	879	-127	31	33	-9	177	-260		1834	-0.05	0.275		1834	-2.125	0.65
1836	869	-126	30	30	-10	171	-259		1836	-0.1	0.125		1836	-2.25	0.675
1838	862	-125	30	26	-2	180	-263		1838	-0.05	0.275		1838	-2.375	0.8
1840	852	-125	30	34	5	177	-255		1840	0.125	0.35		1840	-2.425	0.725
1842	845	-123	29	31	-6	177	-255		1842	0.1	0.15		1842	-2.45	0.85
1844	840	-121	30	30	-1	173	-251		1844	0.1	0.25		1844	-2.375	0.8
1846	830	-119	30	25	0	181	-244		1846	0.125	0.125		1846	-2.2	0.85
1848	823	-118	29	30	-1	186	-239		1848	0.225	0.375		1848	-1.85	1.125
1850	813	-117	30	22	-7	177	-235		1850	0.15	0		1850	-2.075	0.875
1852	806	-115	31	26	-2	164	-228		1852	-0.025	0.125		1852	-1.775	0.675
1854	796	-113	32	27	-8	172	-221		1854	-0.2	0.175		1854	-1.85	0.875
1856	789	-112	32	29	0	164	-223		1856	0	0.35		1856	-1.825	0.6
1858	779	-110	33	18	-3	165	-214		1858	-0.075	-0.05		1858	-1.55	0.575
1860	774	-108	34	26	-2	167	-206		1860	0.2	0.15		1860	-1.5	0.65
1862	764	-107	34	19	-9	166	-201		1862	-0.175	-0.175		1862	-1.325	0.575
1864	757	-105	35	27	-8	159	-193		1864	-0.05	0.275		1864	-0.975	0.725
1866	747	-104	36	21	-1	160	-190		1866	0	0		1866	-1.075	0.575
1868	740	-102	37	25	0	165	-185		1868	0.075	0.175		1868	-0.8	0.9
1870	732	-100	37	25	0	154	-183		1870	0	0.125		1870	-0.875	0.5
1872	728	-98	38	20	-11	162	-177		1872	-0.125	0.1		1872	-0.725	0.7
1874	715	-97	39	22	-7	151	-175		1874	0.125	0.125		1874	-0.725	0.25
1876	710	-95	39	25	-6	144	-169		1876	0	0.225		1876	-0.375	0.475
1878	701	-94	40	15	0	148	-168		1878	0.15	-0.025		1878	-0.425	0.55
1880	693	-93	40	20	0	148	-158		1880	-0.1	0.225		1880	0.025	0.45
1882	686	-91	41	25	-10	143	-157		1882	-0.125	0.25		1882	0.075	0.425
1884	679	-90	41	20	-5	141	-156		1884	-0.125	0.125		1884	0.15	0.45
1886	671	-89	41	20	-5	147	-156		1886	-0.125	0		1886	0.25	0.5
1888	662	-88	42	15	-10	141	-165		1888	-0.05	0.05		1888	0.1	0.275
1890	657	-86	42	22	-13	142	-152		1890	-0.175	0.15		1890	0.425	0.3
1892	649	-85	42	21	-1	137	-157		1892	-0.025	0.15		1892	0.3	0.175
1894	642	-84	42	20	0	137	-147		1894	0.125	0.125		1894	0.575	0.15
1896	637	-83	42	15	0	140	-150		1896	0	0		1896	0.625	0.475
1898	630	-83	41	20	0	142	-152		1898	0	0.125		1898	0.65	0.325
1900	620	-82	41	20	-10	141	-146		1900	-0.1	0.1		1900	0.825	0.15
1902	615	-81	42	26	-2	143	-148		1902	0.225	0.15		1902	0.75	0.35
1904	610	-80	41	16	-6	130	-154		1904	0.3	-0.05		1904	0.875	-0.025
1906	603	-79	41	21	-1	137	-147		1906	-0.025	0.025		1906	1	0.1
1908	593	-79	41	18	-3	129	-153		1908	-0.2	0.075		1908	0.775	-0.15
1910	591	-78	41	20	0	134	-148		1910	0	0.125		1910	1	0.25
1912	583	-77	40	16	-6	134	-148		1912	0.05	0.075		1912	1.175	0.075
1914	579	-77	40	17	-12	141	-146		1914	-0.175	0.05		1914	1.275	0.325
1916	571	-76	39	16	-6	125	-154		1916	-0.125	-0.125		1916	1.1	-0.25
1918	566	-75	39	16	-6	126	-151		1918	-0.15	-0.1		1918	1.175	-0.2
1920	559	-75	38	11	4	130	-159		1920	0.1	-0.1		1920	1.125	-0.125
1922	554	-74	38	15	-5	126	-160		1922	0.1	-0.1		1922	1.175	-0.325
1924	552	-73	37	15	0	123	-162		1924	0	-0.125		1924	0.9	-0.275
1926	547	-72	37	20	0	127	-166		1926	0.3	0.075		1926	1.1	-0.225
1928	544	-72	36	13	-8	130	-169		1928	-0.05	-0.075		1928	0.975	-0.35
1930	540	-71	36	16	-6	130	-169		1930	-0.15	0.025		1930	0.925	-0.075
1932	535	-70	35	15	0	130	-169		1932	0.075	-0.075		1932	1.075	-0.1
1934	530	-70	35	15	-5	131	-170		1934	0.025	-0.025		1934	0.9	-0.05
1936	527	-70	34	15	0	121	-175		1936	0	0		1936	0.925	-0.325
1938	527	-69	33	15	0	129	-178		1938	0	0		1938	0.95	-0.35
1940	522	-68	33	16	-6	135	-179		1940	-0.15	-0.1		1940	1.075	-0.225
1942	520	-68	31	20	-11	129	-178		1942	-0.275	0		1942	0.975	-0.5
1944	515	-68	31	18	-18	131	-189		1944	-0.45	0.075		1944	0.65	-0.15
1946	515	-67	30	20	0	133	-187		1946	0.15	0.1		1946	0.8	-0.175
1948	513	-67	30	15	5	135	-184		1948	0.125	0		1948	0.9	-0.275
1950	508	-67	29	15	0	124	-188		1950	0.075	-0.075		1950	0.95	-0.575
1952	508	-66	28	13	-8	131	-195		1952	0.1	-0.1		1952	0.725	-0.625
1954	505	-65	28	15	-5	128	-197		1954	0.15	-0.125		1954	0.675	-0.325
1956	503	-65	27	21	-1	135	-198		1956	-0.025	0.025		1956	0.725	-0.1
1958	503	-65	26	20	0	134	-198		1958	-0.1	0.225		1958	0.725	-0.125
1960	500	-64	25	15	0	135	-204		1960	0	0		1960	0.575	-0.1
1962	500	-64	25	19	-9	139	-207		1962	-0.3	0.05		1962	0.35	-0.325
1964	498	-64	24	20	0	134	-198		1964	0	0.125		1964	0.875	-0.5
1966	498	-63	24	17	-12	136	-210		1966	-0.3	0.05		1966	0.4	-0.275
1968	496	-63	24	16	-6	144	-208		1968	0.025	0.225		1968	0.725	-0.15
1970	496	-63	23	15	0	133	-206		1970	0	0		1970	0.8	-0.55
1972	491	-63	23	18	-3	134	-212		1972	-0.075	0.075		1972	0.6	-0.6
1974	493	-63	23	16	-6	133	-206		1974	-0.15	0.15		1974	0.95	-0.575
1976	493	-63	23	15	0	134	-212		1976	0	0		1976	0.75	-0.275
1978	491	-62	22	15	0	143	-216		1978	0	-0.125		1978	0.675	-0.175
1980	488	-63	22	20	0	144	-222		1980	0.05	0.2		1980	0.5	-0.375
1982	488	-62	22	20	0	149	-217		1982	0	0.125		1982	0.65	-0.025
1984	488	-62	22	15	0	137	-215		1984	-0.05	-0.2		1984	0.7	-0.325
1986	486	-62	22	16	-6	140	-219		1986	-0.25	0.125		1986	0.575	-0.475
1988	486	-63	22	15	0	146	-220		1988	0	0.125		1988	0.725	-0.5
1990	488	-63	22	18	-3	147	-226		1990	0	0		1990	0.5	-0.025
1992	488	-63	22	17	-12	156	-224		1992	-0.225	-0.025		1992	0.65	-0.025
1994	486	-63	22	20	-11	141	-224		1994	-0.275	0.125		1994	0.675	-0.55
1996	488	-63	23	20	0	139	-227		1996	0	0.125		1996	0.625	-0.625
1998	488	-64	23	11	4	139	-227		1998	0.1	-0.1		1998	0.6	-0.6
2000	488	-64	24	15	0	139	-227		2000	0	0		2000	0.75	-0.625
2002	488	-65	24	17	3	152	-221		2002	0.2	0.05		2002	0.9	-0.3
2004	491	-65	24	15	0	154	-233		2004	0	0		2004	0.625	-0.4
2006	488	-67	24	15	0	147	-226		2006	0.125	-0.125		2006	0.8	-0.575
2008	493	-67	24	7	-7	150	-237		2008	-0.1	-0.275		2008	0.55	-0.3
2010	493	-68	25	15	0	155	-238		2010	0.025	-0.15		2010	0.475	-0.225
2012	493	-69	26	15	0	158	-236		2012	0	0.125		2012	0.575	-0.1
2014	493	-70	26	10	0	156	-244		2014	0.05	-0.05		2014	0.425	-0.45
2016	493	-71	26	15	0	145	-242		2016	0	-0.125		2016	0.2	-0.3
2018	496	-71	27	20	0	150	-243		2018	0	0.25		2018	0.425	-0.45
2020	498	-72	28	12	-2	159	-242		2020	-0.05	-0.075		2020	0.3	-0.05
2022	496	-74	28	15	0	150	-243		2022	0	0.125		2022	0.375	-0.5
2024	500	-75	28	23	2	150	-243		2024	0.05	0.2		2024	0.4	-0.65
2026	500	-76	29	11	4	159	-242		2026	0.1	-0.1		2026	0.45	-0.575
2028	498	-77	29	10	0	166	-249		2028	0.025	-0.275		2028	0.25	-0.25
2030	500	-78	29	18	-3	148	-246		2030	0.025	-0.15		2030	0.3	-0.55
2032	500	-79	30	18	-3	157	-250		2032	0.05	0.075		2032	0.275	-0.425
2034	503	-79	30	15	0	163	-251		2034	0.35	0.025		2034	0.125	-0.25
2036	503	-81	31	15	0	164	-252		2036	0	0		2036	-0.05	-0.2
2038	503	-82	31	15	0	163	-251		2038	0.075	-0.075		2038	0.05	-0.3
2040	505	-83	32	15	0	164	-257		2040	0.25	0.125		2040	-0.1	-0.275
2042	505	-83	32	15	-5	164	-257		2042	-0.125	-0.125		2042	-0.25	-0.25
2044	503	-84	32	15	0	170	-258		2044	0	0.125		2044	-0.075	-0.425
2046	505	-85	33	20	-5	170	-258		2046	0	0.125		2046	-0.1	-0.275
2048	505	-87	33	18	-3	162	-259		2048	0.2	0.175		2048	-0.05	-0.4
2050	505	-87	34	21	-1	164	-257		2050	-0.025	0.15		2050	0.1	-0.6
2052	505	-89	34	10	0	162	-259		2052	0.275	-0.25		2052	-0.2	-0.375
2054	508	-89	35	12	-2	174	-261		2054	0.1	-0.1		2054	-0.175	-0.175
2056	505	-91	34	20	0	157	-250		2056	0	0.125		2056	0.025	-0.5
2058	503	-92	35	10	0	168	-260		2058	0	-0.25		2058	-0.325	-0.15
2060	503	-92	35	15	0	161	-254		2060	0.075	-0.075		2060	-0.2	-0.55
2062	503	-93	35	10	0	170	-258		2062	0.375	-0.25		2062	-0.45	-0.15
2064	500	-94	35	15	0	176	-259		2064	0	0		2064	-0.525	0.15
2066	498	-94	36	15	0	182	-260		2066	0.275	-0.125		2066	-0.8	0.05
2068	500	-95	36	21	-1	176	-259		2068	-0.025	0.025		2068	-0.575	0.1
2070	496	-96	36	24	-4	170	-258		2070	0.15	0.225		2070	-0.65	0.025
2072	496	-96	36	15	-5	174	-261		2072	0.375	0		2072	-0.975	0.4
2074	493	-97	36	14	-14	173	-256		2074	-0.35	-0.025		2074	-0.825	0.225
2076	491	-97	36	15	0	172	-250		2076	0.125	0		2076	-0.825	0.225
2078	491	-97	36	18	-3	175	-253		2078	-0.075	0.2		2078	-0.9	0.3
2080	488	-98	37	10	-10	175	-253		2080	-0.25	-0.125		2080	-1.225	0.5
2082	483	-99	37	20	0	174	-247		2082	0.125	0.25		2082	-1.15	0.55
2084	481	-98	38	10	0	187	-255		2084	0.425	-0.05		2084	-1.45	0.975
2086	481	-102	35	15	-5	181	-254		2086	-0.125	0		2086	-1.675	1.075
2088	479	-97	41	11	-11	178	-257		2088	0	0		2088	-1.85	0.725
2090	479	-103	36	15	0	188	-261		2090	0.125	0.25		2090	-2.125	1.5
2092	476	-97	40	20	-11	177	-251		2092	-0.075	0.175		2092	-2.15	1.3
2094	471	-104	35	16	-6	181	-254		2094	0.15	-0.025		2094	-2.525	1.45
2096	469	-104	42	15	0	177	-251		2096	0.275	0.1		2096	-2.775	1.525
2098	461	-101	36	20	0	174	-247		2098	0.5	0.225		2098	-2.9	1.575
2100	454	-99	42	18	-3	183	-246		2100	-0.025	0.15		2100	-3.225	2.125
2102	454	-102	30	20	-15	176	-240		2102	0	0.25		2102	-3.225	1.975
2104	449	-100	51	15	0	170	-238		2104	0.05	0.075		2104	-3.4	2.075
2106	447	-105	24	20	-11	180	-228		2106	-0.1	0.325		2106	-3.475	2.4
2108	437	-90	46	20	0	172	-236		2108	0.125	0.375		2108	-3.975	2.375
2110	427	-108	38	15	-10	169	-232		2110	0	0.125		2110	-4.15	2.35
2112	415	-93	34	15	-20	158	-222		2112	-0.1	0.225		2112	-4.075	2.225
2114	413	-95	48	15	0	164	-223		2114	0.05	0.075		2114	-4.375	2.675
2116	405	-103	30	15	-5	163	-217		2116	-0.1	0.225		2116	-4.4	2.8
2118	396	-84	47	10	0	163	-217		2118	0.25	0.125		2118	-4.55	3.075
2120	378	-98	29	15	0	155	-204		2120	0.125	0.125		2120	-4.35	2.75
2122	366	-86	46	10	-5	152	-201		2122	0	0		2122	-4.525	2.825
2124	361	-93	32	12	-17	148	-197		2124	-0.4	0.15		2124	-4.425	2.6
2126	352	-83	45	15	0	138	-187		2126	0.25	0.25		2126	-4.125	2.3
2128	334	-85	26	11	-11	149	-183		2128	-0.1	0.1		2128	-4.2	2.5
2130	320	-86	49	5	-5	128	-176		2130	0.05	-0.05		2130	-4.025	1.85
2132	305	-79	24	13	-8	125	-165		2132	-0.075	0.2		2132	-3.75	1.775
2134	300	-72	40	17	-12	123	-153		2134	0.075	0.3		2134	-3.325	1.85
2136	288	-83	35	11	-11	116	-140		2136	-0.15	0.025		2136	-2.95	1.5
2138	273	-56	31	11	-20	111	-131		2138	-0.35	0.25		2138	-2.725	1.375
2140	256	-73	34	12	-2	98	-117		2140	0.075	0.175		2140	-2.625	1.175
2142	242	-65	31	10	-15	97	-111		2142	-0.125	0.125		2142	-2.3	0.975
2144	229	-48	28	12	-2	87	-102		2144	0.1	0.275		2144	-2.1	0.875
2146	215	-68	28	7	-7	84	-89		2146	0.075	0.175		2146	-1.875	0.65
2148	205	-33	31	5	-5	77	-77		2148	0	0		2148	-1.175	0.425
2150	195	-60	22	10	-10	75	-66		2150	0	0		2150	-1.075	0.55
2152	176	-28	31	6	-16	69	-59		2152	-0.125	-0.125		2152	-1.075	0.35
2154	164	-42	18	12	-2	57	-48		2154	0.2	0.05		2154	-0.725	0.1
2156	156	-26	37	6	-1	51	-41		2156	0	0		2156	-0.35	-0.15
2158	139	-28	9	5	-10	40	-35		2158	-0.225	-0.025		2158	-0.075	-0.3
2160	134	-19	33	10	-5	45	-30		2160	0	0.125		2160	-0.275	-0.2
2162	120	-14	9	10	-5	39	-20		2162	0.05	0.075		2162	0.2	-0.35
2164	110	-6	24	6	-1	44	-20		2164	0.1	0.025		2164	-0.125	-0.15
2166	100	-7	5	5	-10	46	-22		2166	-0.125	0		2166	0.125	-0.025
2168	100	4	17	7	-7	49	-15		2168	-0.175	0.175		2168	0.025	0.075
2170	88	-5	7	7	-7	54	-15		2170	0.075	-0.075		2170	0.075	0.175
2172	81	12	11	5	-5	54	-15		2172	0	0		2172	0.125	0.25
2174	68	-2	9	5	-15	49	-20		2174	-0.25	-0.125		2174	-0.225	0.1
2176	68	6	7	10	-5	56	-22		2176	-0.1	0.1		2176	-0.15	0.4
2178	68	18	1	1	-6	56	-22		2178	0.25	-0.125		2178	-0.4	0.525
2180	56	-13	8	5	-5	51	-12		2180	0	-0.125		2180	-0.2	0.325
2182	46	29	0	5	-10	58	-19		2182	0	0		2182	-0.35	0.575
2184	49	-5	0	1	-6	52	-18		2184	-0.275	-0.1		2184	-0.325	0.325
2186	37	12	7	0	-10	58	-14		2186	0.15	-0.15		2186	-0.1	0.6
2188	34	11	-11	5	-5	60	-30		2188	0.125	-0.125		2188	-0.725	0.5
2190	29	1	10	10	-10	53	-23		2190	0.125	0		2190	-0.45	0.225
2192	27	14	-11	11	-11	55	-16		2192	-0.025	0.025		2192	-0.25	0.375
2194	27	3	5	10	-10	53	-19		2194	-0.25	0		2194	-0.325	0.325
2196	20	4	-5	6	-1	57	-27		2196	0.225	-0.1		2196	-0.55	0.55
2198	15	9	-1	6	-1	52	-32		2198	-0.025	0.15		2198	-0.75	0.4
2200	12	-3	0	5	-5	53	-19		2200	0	-0.125		2200	-0.275	0.275
2202	12	8	-8	7	-7	53	-28		2202	-0.15	0.025		2202	-0.5	0.275
2204	7	0	0	5	-5	50	-15		2204	0.125	-0.25		2204	-0.15	0.05
2206	-2	1	-3	5	-5	47	-27		2206	0.125	-0.125		2206	-0.425	0.2
2208	0	4	2	0	0	46	-16		2208	0.125	-0.125		2208	0.15	0
2210	7	-4	-6	10	-10	47	-18		2210	0.25	-0.025		2210	-0.35	0.225
2212	5	5	2	5	-5	44	-20		2212	0.25	-0.125		2212	0.025	0.075
2214	-5	-8	-2	10	-5	45	-11		2214	0.125	0		2214	0	0.25
2216	-5	10	0	6	-1	40	-16		2216	0.475	-0.225		2216	0.125	-0.025
2218	5	-12	-2	6	-16	35	-6		2218	-0.275	0.025		2218	-0.075	0.075
2220	2	9	3	10	-5	38	-4		2220	-0.1	0.1		2220	-0.175	0.175
2222	-2	-4	-7	5	-10	35	-5		2222	-0.375	0		2222	0.025	0.25
2224	-5	0	12	5	5	39	-5		2224	0.15	-0.025		2224	-0.2	0.2
2226	2	0	-11	6	-16	34	-10		2226	0	0		2226	-0.25	0.225
2228	5	1	6	10	-10	40	-1		2228	-0.225	0.1		2228	0	0.25
2230	-2	-3	-3	10	-15	44	-5		2230	-0.35	0.1		2230	0	0.375
2232	-5	5	2	10	-10	40	-6		2232	0	0.125		2232	-0.025	0.275
2234	0	-6	-2	10	0	40	-6		2234	0.125	0		2234	-0.025	0.4
2236	0	7	0	10	-10	35	-5		2236	-0.225	0.1		2236	0.125	0.025
2238	-2	-7	0	0	0	36	-2		2238	0.025	-0.15		2238	-0.175	0.15
2240	-7	4	2	10	-5	42	-8		2240	0	0.125		2240	-0.175	0.3
2242	0	-1	-3	6	-1	42	-8		2242	-0.025	0.15		2242	-0.05	0.275
2244	5	-2	2	15	-10	48	-9		2244	0	0.125		2244	-0.2	0.45
2246	-2	2	-4	10	-10	39	-10		2246	-0.125	0.125		2246	-0.25	0.35
2248	-5	-2	3	5	-5	46	-22		2248	-0.1	-0.025		2248	-0.3	0.4
2250	0	0	-1	11	-20	38	-4		2250	-0.5	0.275		2250	-0.3	0.4
2252	5	1	-2	10	-15	41	-21		2252	-0.5	0.125		2252	-0.525	0.4
2254	2	-1	0	10	-10	35	-11		2254	0.15	0.1		2254	-0.375	0.225
2256	-5	1	0	15	-20	41	-21		2256	-0.375	0.25		2256	-0.375	0.4
2258	-2	-2	1	5	-5	32	-3		2258	-0.125	0.125		2258	-0.15	0.375
2260	2	2	-4	6	-1	31	3		2260	-0.025	0.15		2260	-0.125	0.225
2262	5	0	1	5	5	25	-6		2262	0.275	0.1		2262	-0.15	0.25
2264	-2	-1	0	6	-1	31	3		2264	0	0		2264	0.075	0.4
2266	-5	2	0	6	-16	25	0		2266	-0.25	0.125		2266	-0.225	0.225
2268	2	-3	0	6	-1	30	-1		2268	0.1	0.025		2268	-0.15	0.375
2270	0	2	1	6	-1	29	-5		2270	-0.025	0.15		2270	-0.125	0.35
2272	-2	-1	-2	5	-10	29	-5		2272	-0.125	-0.125		2272	-0.225	0.45
2274	-5	0	3	10	-5	24	-5		2274	0	0.125		2274	-0.25	0.225
2276	0	0	-3	6	-1	34	-10		2276	0.225	0.025		2276	-0.25	0.6
2278	2	1	-1	6	-1	30	5		2278	-0.15	0.025		2278	0.125	0.375
2280	-2	-1	0	5	-5	30	-1		2280	-0.125	0.125		2280	-0.125	0.475
2282	-5	0	1	0	0	31	-6		2282	0.375	-0.25		2282	-0.025	0.275
2284	0	-1	-2	10	-10	30	-1		2284	0	0		2284	-0.025	0.25
2286	0	0	0	5	-5	25	0		2286	0.125	0		2286	0.125	0.25
2288	-2	-2	0	6	-1	30	-10		2288	-0.15	0.025		2288	-0.25	0.375
2290	-5	1	1	0	0	22	8		2290	0	0		2290	0.325	0.425
2292	0	-1	-1	5	5	25	0		2292	0.275	0.1		2292	0.025	0.475
2294	5	0	-1	6	-16	26	4		2294	-0.375	0		2294	0.35	0.4
2296	0	0	-1	5	-5	25	-6		2296	0.125	0		2296	0.125	0.125
2298	-2	0	0	0	0	17	3		2298	0.125	-0.125		2298	0.4	0.225
2300	-2	0	0	0	0	22	8		2300	0.025	-0.15		2300	0.375	0.375
2302	0	0	-2	1	-6	15	0		2302	-0.125	-0.125		2302	0.275	0.1
2304	-2	1	0	6	-1	15	0		2304	0.125	0.125		2304	0.175	0.2
2306	-2	-2	1	1	-6	16	9		2306	-0.125	-0.125		2306	0.5	0.125
2308	0	0	0	5	-5	15	5		2308	-0.125	0.125		2308	0.4	0.1
2310	0	0	-2	0	0	15	0		2310	0.125	-0.125		2310	0.3	-0.05
2312	2	0	1	10	-5	11	4		2312	-0.1	0.1		2312	0.35	0.15
2314	-2	0	-1	5	-5	15	5		2314	0.05	-0.05		2314	0.4	-0.125
2316	-5	0	0	5	-10	10	0		2316	-0.1	0.1		2316	0.375	-0.35
2318	-2	0	-1	5	5	15	0		2318	0.275	0.1		2318	0.5	-0.25
2320	0	0	0	0	0	11	4		2320	0.25	-0.125		2320	0.35	0.15
2322	-2	0	-1	10	-15	20	-5		2322	-0.375	0.25		2322	0.125	0.125
2324	-2	0	0	10	-10	20	0		2324	-0.125	0.125		2324	0.25	0.25
2326	0	-1	0	5	-10	15	-5		2326	0	0		2326	0.125	-0.25
2328	0	1	0	5	5	15	0		2328	0.25	-0.125		2328	0.375	-0.125
2330	0	-1	0	0	0	5	-5		2330	0.15	-0.025		2330	0.125	-0.25
2332	-2	0	0	1	-6	6	-1		2332	-0.125	-0.125		2332	0.35	-0.475
2334	-2	-1	0	6	-1	10	-10		2334	0.225	0.15		2334	0.025	-0.25
2336	-2	0	-1	5	-10	20	-11		2336	-0.1	0.1		2336	0.1	0
2338	0	0	0	5	-5	8	-13		2338	-0.1	-0.025		2338	0.05	-0.3
2340	0	0	0	6	-1	7	-7		2340	0	0		2340	0.2	-0.325
2342	0	0	0	6	-1	11	-11		2342	0	0		2342	0.1	-0.1
2344	0	0	0	1	-6	7	-7		2344	-0.15	-0.225		2344	0.2	-0.2
2346	-2	0	-1	6	-1	11	-11		2346	0	0		2346	0.1	-0.1
2348	-2	1	0	0	0	11	-11		2348	0.15	-0.025		2348	0.1	-0.225
2350	0	-1	0	5	-5	17	-12		2350	0.025	0.1		2350	-0.05	0.175
2352	0	0	-1	6	-1	5	-10		2352	0.125	0.125		2352	0.125	-0.25
2354	0	-1	-1	7	-7	20	-11		2354	-0.15	0.025		2354	-0.025	0.25
2356	-2	0	0	1	-6	24	-15		2356	-0.15	0.025		2356	-0.25	0.475
2358	0	0	0	1	-6	25	-20		2358	-0.125	-0.125		2358	-0.25	0.375
2360	0	0	-1	5	-10	5	-10		2360	-0.1	0.1		2360	0	-0.125
2362	0	0	0	0	0	15	-10		2362	0.175	-0.175		2362	0	0
2364	-2	0	0	5	-5	10	-10		2364	0.025	0.1		2364	0.125	-0.125
2366	-2	0	-1	5	-10	25	-10		2366	-0.225	-0.025		2366	0.125	0.25
2368	-2	0	0	10	-5	20	-15		2368	0.025	0.225		2368	-0.125	0.125
2370	0	0	0	1	-6	15	-10		2370	-0.125	-0.125		2370	0.25	-0.125
2372	-2	0	0	6	-1	25	-15		2372	0.125	0.125		2372	0.125	0.125
2374	-2	-1	0	0	-10	20	-11		2374	-0.25	-0.25		2374	0.025	0.075
2376	0	0	0	1	-6	20	-15		2376	0.35	-0.1		2376	0.025	-0.025
2378	0	0	0	6	-1	20	-15		2378	0	0		2378	-0.1	0
2380	-2	0	0	6	-1	20	-15		2380	0.225	-0.1		2380	-0.025	0.15
2382	-2	-1	0	6	-1	15	-15		2382	0.1	-0.1		2382	-0.25	0.125
2384	-2	0	0	10	0	15	-15		2384	0.125	0.125		2384	-0.05	0.175
2386	0	0	-1	6	-1	15	-15		2386	0.225	-0.1		2386	0	-0.25
2388	0	0	0	1	-6	20	-15		2388	0.35	-0.25		2388	-0.125	0.375
2390	-2	0	-1	1	-6	10	-10		2390	-0.125	-0.125		2390	0	-0.125
2392	0	0	-1	1	-6	15	-15		2392	-0.15	-0.225		2392	0	0
2394	0	0	0	6	-1	10	-10		2394	0.15	-0.025		2394	0	0
2396	0	0	0	0	0	5	-5		2396	-0.125	-0.125		2396	0	0
2398	-2	0	0	6	-1	10	-10		2398	-0.025	0.15		2398	0	-0.25
2400	0	0	0	1	-6	10	-10		2400	-0.025	-0.1		2400	0.125	-0.25
2402	0	0	-1	7	-7	15	-10		2402	-0.05	0.05		2402	-0.125	0.25
2404	0	0	-1	1	-6	15	-15		2404	-0.125	-0.125		2404	0	0
2406	0	0	0	6	-1	15	-15		2406	0.35	0.025		2406	-0.125	0.125
2408	0	0	0	1	-6	15	-10		2408	-0.125	-0.125		2408	0	-0.25
2410	0	0	-1	6	-1	20	-20		2410	0.1	-0.1		2410	-0.25	0.125
2412	0	0	0	1	-6	20	-20		2412	-0.025	-0.225		2412	-0.375	0.25
2414	0	0	0	10	0	17	-12		2414	0.125	0.125		2414	-0.175	0.175
2416	-2	0	-1	5	-20	21	-16		2416	0	-0.125		2416	-0.275	0.275
2418	0	0	0	6	-1	20	-11		2418	0.1	-0.1		2418	-0.25	0.35
2420	0	0	0	10	-10	14	-14		2420	0	0		2420	-0.225	0.225
2422	0	0	0	10	-5	10	-5		2422	0	0.125		2422	0.25	-0.125
2424	-2	-1	0	5	-5	8	-13		2424	0	-0.125		2424	-0.3	0.05
2426	0	0	0	10	-10	25	-15		2426	-0.25	0		2426	-0.225	0.225
2428	-2	0	-1	11	-20	5	-10		2428	-0.25	0.15		2428	-0.1	-0.275
2430	0	0	0	6	-1	15	-10		2430	0	0		2430	0	-0.125
2432	-2	0	0	10	0	15	-15		2432	0.25	0.125		2432	-0.25	0
2434	0	0	0	7	-7	10	-10		2434	-0.05	0.05		2434	0	0
2436	0	0	0	5	5	5	-5		2436	0.275	0.1		2436	0	-0.125
2438	0	0	0	0	0	20	-10		2438	0.125	-0.25		2438	-0.125	0.25
2440	-2	0	0	5	-5	20	-15		2440	-0.125	-0.125		2440	-0.25	0.25
2442	-2	0	0	5	-5	5	-5		2442	0.125	-0.125		2442	0.125	0
2444	-2	0	0	6	-1	15	-15		2444	0.1	0.025		2444	-0.35	0.225
2446	0	0	0	5	-15	10	-10		2446	-0.2	-0.05		2446	-0.25	0
2448	0	0	0	6	-1	25	-10		2448	0.35	0.025		2448	-0.125	0.125
2450	0	0	0	10	-5	15	-10		2450	0	0.125		2450	0	0.125
2452	0	0	0	10	-5	10	-5		2452	0.25	0.125		2452	0.125	-0.25
2454	-2	0	-1	5	-5	10	-5		2454	0.15	-0.15		2454	0	0
2456	0	0	0	10	-20	10	-5		2456	-0.375	0		2456	0.125	-0.125
2458	-2	0	0	10	-5	6	-1		2458	0.375	-0.125		2458	-0.025	-0.1
2460	0	0	0	10	-10	5	-5		2460	0.125	0		2460	0.125	-0.375
2462	-2	0	0	5	-5	15	-15		2462	0.275	-0.025		2462	-0.25	0.25
2464	0	0	0	10	-5	6	-1		2464	0.125	0		2464	0.225	-0.1
2466	0	0	0	10	0	16	-6		2466	0.375	-0.125		2466	0.1	-0.1
2468	0	0	0	5	-10	16	-6		2468	-0.125	-0.125		2468	0.1	0.025
2470	0	0	0	6	-1	20	-10		2470	0.1	0.025		2470	-0.1	0.475
2472	0	0	0	5	-10	15	-5		2472	0	-0.125		2472	0.125	0
2474	-2	0	0	5	-5	10	-10		2474	0.125	0.125		2474	0	0.125
2476	-2	0	0	1	-6	10	-5		2476	0.125	-0.25		2476	0.375	-0.375
2478	-2	0	0	10	-5	10	-5		2478	0.125	0.125		2478	0.25	-0.125
2480	0	0	0	10	0	10	-5		2480	0.25	0.125		2480	0.375	-0.25
2482	0	0	0	10	-10	5	-10		2482	-0.225	0.1		2482	0.125	-0.25
2484	0	0	0	5	-5	6	-1		2484	-0.125	0.125		2484	0.35	-0.1
2486	-2	0	0	7	-7	10	0		2486	-0.15	0.025		2486	0.3	0.2
2488	-2	-1	0	5	-15	20	-5		2488	-0.25	0		2488	0.375	0
2490	0	0	0	5	-5	10	-10		2490	0	0		2490	0.15	0.1
2492	0	0	0	5	-15	20	-10		2492	0	-0.25		2492	0.175	0.2
2494	0	0	0	11	-11	10	-5		2494	-0.125	0.25		2494	0.625	-0.25
2496	-2	0	0	10	-5	15	-10		2496	0.125	0		2496	0.25	0
2498	0	0	0	15	-20	10	0		2498	-0.125	0.125		2498	0.625	-0.25
2500	0	0	0	10	-15	20	-10		2500	-0.125	0.125		2500	0.25	0.6
2502	0	0	0	6	-16	5	-5		2502	-0.4	-0.1		2502	0.375	-0.15
2504	-2	0	0	10	-10	10	-10		2504	-0.225	0.1		2504	0.375	-0.125
2506	-2	0	0	15	-15	20	-10		2506	-0.125	0.375		2506	0.375	0.125
2508	0	0	0	10	-5	15	-10		2508	-0.1	0.1		2508	0.4	-0.15
2510	0	0	0	5	-5	1	-6		2510	0	0		2510	0.475	-0.35
2512	0	0	0	10	-10	15	-10		2512	0	0		2512	0.4	-0.15
2514	0	0	0	0	-10	5	-10		2514	-0.225	-0.15		2514	0.375	-0.25
2516	0	0	0	11	-11	25	-20		2516	-0.25	0.125		2516	0.025	0.225
2518	0	0	0	5	-10	15	-15		2518	-0.125	-0.125		2518	0.375	-0.125
2520	0	0	0	5	-10	20	-20		2520	-0.225	-0.025		2520	0	0.225
2522	0	0	0	6	-1	15	-15		2522	0.1	0.025		2522	0.225	0.25
2524	0	0	0	0	0	10	-15		2524	0.025	-0.15		2524	0.25	-0.25
2526	-2	0	0	6	-1	2	-12		2526	0.225	-0.1		2526	0.325	-0.575
2528	0	0	0	5	-5	20	-20		2528	0	0		2528	0.125	0.125
2530	0	0	0	5	-5	6	-16		2530	0.025	0.1		2530	0.325	-0.1
2532	0	0	0	15	-15	12	-17		2532	-0.125	0.25		2532	0.2	-0.075
2534	0	0	0	1	-6	20	-30		2534	-0.275	-0.1		2534	-0.025	0.125
2536	0	0	0	10	-10	15	-20		2536	-0.25	0.25		2536	0.375	-0.25
2538	-2	0	0	10	-15	20	-25		2538	-0.375	-0.125		2538	0	0.125
2540	-2	0	0	5	-10	-4	-20		2540	-0.225	-0.025		2540	0.125	-0.6
2542	0	0	0	10	0	11	-20		2542	0	0.25		2542	0.125	-0.225
2544	0	0	0	6	-1	15	-25		2544	0.275	0.1		2544	0.1	-0.125
2546	-2	0	0	0	-10	15	-25		2546	-0.225	-0.15		2546	0.1	-0.125
2548	0	0	-1	6	-1	21	-26		2548	0.25	-0.125		2548	-0.025	0.15
2550	0	0	0	5	-5	15	-25		2550	0.2	-0.075		2550	-0.025	0.25
2552	-2	0	0	10	-10	21	-26		2552	0.125	0		2552	-0.025	0.275
2554	0	0	0	6	-1	15	-25		2554	0.35	-0.1		2554	0.1	-0.25
2556	-2	0	0	6	-1	16	-21		2556	0.225	0.025		2556	0.2	-0.225
2558	0	0	0	10	-5	20	-30		2558	0.25	0		2558	-0.025	0.125
2560	0	0	0	6	-1	11	-20		2560	0.1	-0.1		2560	0.1	-0.1
2562	0	0	-1	5	-5	5	-24		2562	0.125	-0.125		2562	0.125	-0.125
2564	0	0	0	6	-1	20	-25		2564	0	0		2564	0.125	0
2566	0	0	0	10	-10	25	-25		2566	-0.25	0.25		2566	0.35	0
2568	-2	0	0	5	-5	15	-25		2568	-0.1	-0.025		2568	0.125	-0.125
2570	-2	0	0	1	-6	10	-29		2570	-0.025	-0.225		2570	0	-0.125
2572	-2	0	0	5	-10	15	-25		2572	0	0		2572	0.35	-0.475
2574	-2	0	0	5	5	15	-29		2574	0.125	0.125		2574	0	0.125
2576	-2	0	0	0	0	25	-35		2576	0.25	-0.25		2576	-0.125	0.375
2578	0	0	0	15	0	15	-25		2578	0.25	0.25		2578	0.225	0
2580	0	0	0	6	-1	20	-25		2580	0.225	-0.1		2580	0.1	-0.125
2582	-2	-1	0	0	0	20	-25		2582	0.125	-0.125		2582	0.225	0
2584	-2	0	-1	2	-12	20	-29		2584	-0.05	-0.2		2584	0.125	0.125
2586	-2	0	0	6	-1	20	-29		2586	0.35	-0.1		2586	0.125	0.25
2588	0	0	0	11	-11	15	-25		2588	-0.025	0.025		2588	0.35	-0.125
2590	-2	0	0	8	-13	5	-24		2590	-0.075	-0.05		2590	0.375	-0.5
2592	0	0	0	10	-15	10	-25		2592	-0.125	0		2592	0.225	-0.25
2594	0	0	0	10	-15	25	-29		2594	0	0		2594	0.25	0.125
2596	0	0	0	5	-10	25	-29		2596	-0.25	-0.125		2596	0.25	0
2598	-2	0	-1	10	-15	15	-29		2598	-0.35	0.1		2598	0.375	-0.125
2600	-2	0	0	10	-5	15	-24		2600	0	0		2600	0.375	-0.25
2602	-2	0	0	10	-10	10	-29		2602	0.125	0		2602	0.375	-0.125
2604	0	0	0	6	-1	20	-30		2604	0.1	-0.1		2604	0.225	0
2606	-2	0	0	0	0	25	-39		2606	0.125	-0.375		2606	0.125	0.025
2608	0	0	0	6	-1	20	-30		2608	0.35	-0.1		2608	0.35	0
2610	0	0	-1	10	-5	15	-29		2610	0.125	0		2610	0.375	-0.125
2612	-2	0	0	5	-10	34	-39		2612	0.025	-0.15		2612	0.125	0.35
2614	-2	0	0	0	0	10	-29		2614	0.025	-0.15		2614	0.5	-0.35
2616	0	0	0	10	-10	10	-30		2616	0.125	-0.125		2616	0.375	-0.025
2618	-2	0	-1	5	-10	15	-34		2618	0	-0.125		2618	0.375	0
2620	-2	0	-1	10	-10	25	-29		2620	0.025	-0.025		2620	0.5	0.025
2622	0	0	0	5	-5	20	-34		2622	-0.1	-0.025		2622	0.375	0.125
2624	-2	0	0	10	-10	15	-34		2624	0	0.125		2624	0.5	-0.225
2626	0	0	0	10	-15	10	-34		2626	-0.35	0.1		2626	0.5	-0.35
2628	-2	0	0	10	-10	20	-39		2628	0	0.125		2628	0.275	-0.125
2630	0	0	0	10	-10	25	-39		2630	-0.2	-0.05		2630	0.25	0.025
2632	0	0	0	10	-10	20	-34		2632	-0.225	0.1		2632	0.375	-0.25
2634	0	0	0	10	-15	20	-39		2634	-0.35	0.1		2634	0.125	-0.125
2636	-2	0	0	10	0	25	-39		2636	0.375	0		2636	0.25	0.025
2638	0	0	0	6	-1	20	-44		2638	0.6	-0.1		2638	0.125	0.125
2640	0	0	-1	10	-5	25	-39		2640	0.125	0		2640	0.125	0
2642	0	0	0	10	-15	15	-44		2642	-0.125	0.125		2642	0.25	-0.225
2644	0	0	0	10	-5	20	-39		2644	0.125	0		2644	0.25	-0.1
2646	0	0	0	15	-5	24	-44		2646	0.125	0.125		2646	0.125	0.1
2648	0	0	0	10	-15	20	-44		2648	-0.375	0		2648	0.25	-0.1
2650	0	0	0	10	-10	20	-44		2650	0	0.125		2650	0.125	-0.1
2652	0	0	0	11	-11	20	-44		2652	-0.025	0.025		2652	0.25	-0.125
2654	-2	0	0	6	-1	24	-49		2654	-0.025	-0.1		2654	-0.125	-0.125
2656	0	0	-1	15	-15	11	-45		2656	-0.25	0.125		2656	0.1	-0.1
2658	0	0	0	10	-10	15	-49		2658	-0.225	0.1		2658	-0.125	0
2660	0	0	0	11	-11	24	-49		2660	-0.025	0.025		2660	0	-0.125
2662	-2	0	0	6	-1	15	-49		2662	0.1	0.025		2662	-0.25	0.125
2664	-2	0	0	5	-10	24	-54		2664	0	-0.25		2664	-0.25	0.1
2666	-2	0	0	6	-1	24	-54		2666	0.475	-0.125		2666	-0.125	-0.125
2668	-2	0	-1	5	-10	25	-50		2668	0.125	-0.125		2668	-0.15	0.25
2670	-2	0	0	12	-2	24	-49		2670	0.325	0.05		2670	-0.125	0.1
2672	0	0	0	6	-1	30	-49		2672	0.1	0.025		2672	0	0.15
2674	0	0	0	6	-1	25	-44		2674	0.35	-0.225		2674	0.125	0.125
2676	-2	0	-1	10	-15	24	-49		2676	0.125	-0.125		2676	-0.125	0.1
2678	0	0	0	10	-25	15	-49		2678	-0.5	0		2678	0.125	-0.35
2680	-2	0	0	10	-10	25	-44		2680	-0.125	0.125		2680	0	-0.1
2682	-2	0	-1	5	-10	24	-54		2682	0.25	-0.25		2682	-0.125	0.1
2684	-2	0	0	10	-10	24	-49		2684	-0.125	0		2684	-0.125	0.1
2686	0	0	0	10	-10	20	-49		2686	-0.225	0.1		2686	0	-0.1
2688	0	0	0	10	0	24	-54		2688	0.4	0.1		2688	0.125	-0.15
2690	0	0	0	5	-10	24	-49		2690	-0.25	-0.125		2690	0.125	-0.125
2692	-2	0	0	10	-10	25	-54		2692	-0.125	0		2692	0.25	-0.1
2694	-2	0	0	10	0	29	-44		2694	0.25	-0.125		2694	0.725	0
2696	-2	0	-1	10	-5	15	-49		2696	0	0.125		2696	0.475	-0.475
2698	0	0	0	6	-1	15	-44		2698	0.35	-0.225		2698	0.725	-0.475
2700	-2	0	0	10	-10	29	-49		2700	0.125	-0.125		2700	0.6	-0.125
2702	0	0	0	5	-5	10	-39		2702	0.25	-0.125		2702	0.975	-0.6
2704	0	0	0	15	-10	20	-44		2704	0	0.125		2704	0.975	-0.725
2706	-2	0	0	11	-20	29	-49		2706	-0.25	-0.1		2706	0.725	-0.125
2708	0	0	0	10	-15	15	-44		2708	-0.25	0		2708	0.975	-0.475
2710	0	0	0	10	-15	20	-44		2710	-0.5	0.125		2710	0.85	-0.35
2712	-2	0	0	5	-5	24	-49		2712	0	-0.125		2712	0.975	-0.375
2714	0	0	0	15	-15	20	-49		2714	-0.325	0.075		2714	0.85	-0.6
2716	0	0	0	15	-20	20	-44		2716	0	-0.125		2716	1.1	-0.6
2718	0	0	0	10	-5	29	-54		2718	0.125	-0.125		2718	0.85	-0.375
2720	0	0	0	5	-5	29	-44		2720	0.125	-0.25		2720	1.1	-0.25
2722	-2	0	0	15	-20	20	-49		2722	-0.1	0.225		2722	1.1	-0.6
2724	0	0	0	10	-5	20	-44		2724	0	0		2724	1.35	-0.475
2726	0	0	0	6	-1	24	-49		2726	0.35	-0.1		2726	1.225	-0.375
2728	0	0	0	6	-16	30	-59		2728	-0.275	-0.1		2728	0.975	-0.35
2730	-2	0	0	10	0	29	-54		2730	0.25	0		2730	1.35	-0.625
2732	0	0	0	10	-5	29	-64		2732	0	0		2732	0.975	-0.25
2734	-2	0	0	15	-10	29	-73		2734	-0.075	0.2		2734	0.75	-0.375
2736	0	0	0	5	-5	34	-68		2736	0.125	-0.125		2736	1.1	-0.375
2738	0	0	0	15	-15	34	-73		2738	-0.25	0.125		2738	0.875	-0.25
2740	0	0	0	15	-15	34	-73		2740	-0.125	0		2740	0.85	-0.25
2742	-2	0	0	10	-15	34	-78		2742	-0.25	0		2742	0.725	-0.5
2744	0	0	0	10	-10	49	-83		2744	0	0.125		2744	0.375	0.125
2746	0	0	0	15	-10	34	-78		2746	-0.125	0.125		2746	0.625	-0.375
2748	-2	0	0	10	-5	34	-83		2748	0.15	-0.025		2748	0.375	-0.375
2750	0	0	0	5	5	34	-78		2750	0.375	-0.125		2750	0.725	-0.375
2752	0	0	0	10	-5	39	-88		2752	0.275	0.1		2752	0.25	-0.125
2754	0	0	0	12	-2	44	-83		2754	0.325	-0.075		2754	0.25	0
2756	-2	-1	0	20	-20	44	-88		2756	-0.25	0.375		2756	0	0.375
2758	0	0	0	15	-10	44	-88		2758	-0.125	0.125		2758	0	0
2760	-2	0	0	15	-10	39	-88		2760	0.125	0		2760	0	0
2762	-2	0	0	6	-16	44	-93		2762	-0.275	-0.1		2762	-0.125	0.225
2764	-2	0	0	10	-5	39	-98		2764	0.125	0		2764	-0.125	-0.375
2766	0	0	0	10	-15	39	-98		2766	-0.25	0.125		2766	-0.125	0.225
2768	0	0	0	10	-5	44	-98		2768	0.125	-0.125		2768	0	-0.125
2770	0	0	0	10	-10	54	-108		2770	-0.125	0		2770	-0.475	0.475
2772	0	0	0	10	-5	39	-103		2772	0.125	0		2772	0.025	-0.275
2774	-2	0	0	7	-7	44	-103		2774	-0.05	-0.075		2774	-0.1	0.225
2776	-2	0	0	10	-10	49	-112		2776	-0.125	0.125		2776	-0.2	0.1
2778	-2	0	0	10	-5	44	-108		2778	0.05	0.075		2778	0.025	-0.15
2780	0	0	0	15	-10	44	-107		2780	0.25	0.25		2780	0.15	-0.25
2782	0	0	0	10	-5	54	-107		2782	0.125	0.125		2782	0.3	-0.025
2784	0	0	0	5	-10	44	-98		2784	-0.125	-0.125		2784	0.5	-0.4
2786	0	0	0	10	-5	49	-103		2786	0.25	0		2786	0.625	-0.4
2788	0	0	0	11	-11	49	-98		2788	-0.025	0.025		2788	0.75	-0.4
2790	-2	0	0	10	-10	49	-107		2790	0.25	0.125		2790	0.525	-0.4
2792	2	0	0	6	-16	44	-98		2792	-0.15	-0.1		2792	0.875	-0.65
2794	-2	0	0	15	-15	44	-93		2794	-0.375	0.375		2794	1.125	-0.4
2796	0	1	-1	5	-10	29	-88		2796	0	0		2796	1.375	-1.025
2798	0	-2	0	10	-5	44	-88		2798	-0.1	0.1		2798	1.375	-0.525
2800	-2	0	-1	15	-15	39	-88		2800	0.125	0.1		2800	1.475	-0.75
2802	0	0	-1	10	-5	35	-88		2802	0.025	0.225		2802	1.725	-1.1
2804	0	-1	0	10	-10	54	-93		2804	-0.125	0.125		2804	1.6	-0.375
2806	0	2	0	5	-5	30	-93		2806	0	0		2806	1.6	-0.975
2808	0	-3	0	15	-10	49	-98		2808	-0.1	0.35		2808	1.6	-0.75
2810	0	2	-1	10	-5	35	-89		2810	-0.125	0.25		2810	1.725	-0.75
2812	0	-1	-1	10	-10	50	-104		2812	-0.075	0.075		2812	1.45	-0.725
2814	0	-2	1	10	-5	35	-99		2814	-0.1	0.1		2814	1.7	-0.975
2816	0	3	-2	5	-5	45	-104		2816	-0.125	0.125		2816	1.575	-0.85
2818	0	-4	2	7	-7	50	-109		2818	0.225	0.025		2818	1.575	-0.85
2820	-2	2	-2	5	-20	54	-113		2820	-0.1	-0.025		2820	1.475	-0.75
2822	0	0	1	5	-10	55	-119		2822	-0.125	0		2822	1.2	-0.475
2824	-2	-2	0	10	-5	60	-118		2824	-0.075	-0.05		2824	1.325	-0.475
2826	-2	2	-1	10	-15	65	-128		2826	-0.35	0.1		2826	1.325	-0.475
2828	-2	-2	0	10	-10	65	-128		2828	-0.25	0.25		2828	1.325	-0.475
2830	0	1	0	5	-20	65	-128		2830	-0.375	0		2830	1.575	-0.725
2832	0	0	0	10	-10	70	-133		2832	-0.1	0.225		2832	1.2	-0.225
2834	0	-1	0	0	0	60	-138		2834	0	-0.25		2834	1.1	-0.35
2836	0	1	-1	5	-10	70	-143		2836	-0.125	0		2836	1.2	-0.6
2838	0	-2	1	6	-1	65	-143		2838	0.275	0.1		2838	1.2	-0.475
2840	-2	0	-1	11	-20	69	-147		2840	-0.475	0.125		2840	1.1	-0.25
2842	-2	0	0	1	-6	79	-157		2842	0.225	-0.225		2842	0.725	-0.125
2844	0	-1	1	5	-5	69	-157		2844	0.025	0.1		2844	0.975	-0.725
2846	0	1	-1	5	-5	69	-157		2846	0.025	0.1		2846	0.975	-0.475
2848	0	0	0	1	-6	79	-162		2848	-0.025	-0.1		2848	0.975	-0.225
2850	0	-1	-1	0	0	65	-158		2850	0.25	0		2850	0.95	-0.825
2852	0	1	0	7	-7	79	-162		2852	-0.05	0.05		2852	0.725	-0.225
2854	-2	-1	0	6	-1	74	-167		2854	0	0		2854	0.725	-0.475
2856	-2	1	0	0	0	79	-167		2856	0	0		2856	0.725	0.025
2858	-2	-1	0	6	-16	84	-172		2858	-0.4	0.15		2858	0.7	-0.1
2860	0	0	0	6	-16	84	-172		2860	-0.4	0.15		2860	0.6	-0.1
2862	0	0	-1	5	-5	74	-167		2862	0.175	0.075		2862	0.825	-0.35
2864	0	0	0	12	-2	79	-171		2864	-0.025	0.15		2864	0.85	-0.35
2866	0	0	-1	6	-1	84	-181		2866	0.1	0.025		2866	0.6	-0.225
2868	0	0	0	0	0	84	-181		2868	0.15	-0.025		2868	0.6	-0.35
2870	-2	-1	-1	5	-5	94	-191		2870	0.05	-0.05		2870	0.225	0.15
2872	-2	0	0	1	-6	79	-181		2872	0.025	-0.15		2872	0.6	-0.475
2874	0	0	0	10	0	74	-182		2874	0.25	0.25		2874	0.575	-0.35
2876	-2	0	0	5	-5	94	-191		2876	0	0		2876	0.35	0.025
2878	-2	0	-1	2	-12	84	-191		2878	-0.3	0.05		2878	0.35	-0.1
2880	0	0	0	6	-1	79	-191		2880	-0.025	0.15		2880	0.35	-0.35
2882	0	0	0	10	-15	84	-186		2882	-0.35	0.1		2882	0.725	-0.475
2884	-2	0	0	1	-6	98	-196		2884	-0.025	-0.1		2884	0.35	-0.225
2886	-2	0	-1	1	-6	88	-196		2886	-0.025	-0.1		2886	0.475	-0.375
2888	-2	0	0	5	-5	88	-201		2888	0.025	0.1		2888	0.35	-0.375
2890	-2	0	0	0	-10	98	-196		2890	-0.125	-0.125		2890	0.6	-0.125
2892	-2	0	0	5	-5	88	-191		2892	-0.25	0		2892	0.6	-0.125
2894	0	0	0	6	-1	93	-196		2894	0	0		2894	0.725	-0.125
2896	-2	-1	0	0	0	78	-196		2896	0	0		2896	0.725	-0.375
2898	0	0	0	0	0	88	-200		2898	0.3	-0.05		2898	0.75	-0.25
2900	-2	-1	-1	0	0	88	-196		2900	0.025	-0.15		2900	1.075	-0.375
2902	-2	0	0	2	-12	88	-200		2902	0	0		2902	0.975	-0.475
2904	0	0	0	6	-1	93	-205		2904	0	0		2904	0.85	-0.35
2906	0	0	0	5	-5	93	-205		2906	0	0		2906	0.975	-0.35
2908	-2	0	0	1	-6	98	-205		2908	0	0		2908	1.225	-0.35
2910	0	0	0	7	-7	88	-200		2910	-0.025	0.15		2910	1.225	-0.6
2912	0	0	0	7	-7	98	-205		2912	-0.15	0.025		2912	1.35	-0.225
2914	-2	0	0	0	-10	88	-205		2914	-0.1	-0.025		2914	1.35	-0.725
2916	0	0	0	5	-5	93	-205		2916	-0.1	-0.025		2916	1.35	-0.6
2918	0	0	0	0	0	88	-205		2918	0.275	-0.275		2918	1.6	-0.6
2920	2	0	0	0	0	93	-205		2920	0.025	-0.15		2920	1.825	-1.1
2922	0	0	0	6	-1	103	-215		2922	0.125	0.125		2922	1.45	-0.475
2924	0	0	0	5	-5	107	-210		2924	0.3	-0.175		2924	1.95	-0.75
2926	0	0	0	5	-5	103	-215		2926	0	0		2926	1.7	-0.6
2928	0	0	0	1	-6	103	-215		2928	-0.025	-0.225		2928	1.7	-0.6
2930	-2	-1	0	5	-5	103	-220		2930	0	-0.125		2930	1.825	-0.725
2932	0	0	0	5	5	93	-215		2932	0.25	0		2932	2.075	-1.225
2934	-2	-1	-1	6	-1	98	-225		2934	0.125	0.125		2934	1.95	-0.975
2936	-2	0	0	0	0	93	-225		2936	0.125	-0.125		2936	2.075	-1.325
2938	-2	0	-1	2	-12	98	-230		2938	-0.15	0.025		2938	2.075	-1.1
2940	-2	0	0	6	-1	103	-239		2940	0.1	-0.1		2940	1.85	-0.85
2942	0	0	-1	2	-12	107	-239		2942	-0.175	-0.075		2942	1.95	-0.875
2944	0	0	0	6	-1	107	-239		2944	-0.025	0.15		2944	2.075	-1.1
2946	-2	0	0	5	-5	107	-244		2946	-0.125	0.125		2946	2.2	-1.1
2948	-2	0	0	1	-6	112	-254		2948	0.025	-0.15		2948	1.825	-0.975
2950	-2	0	0	1	-6	112	-249		2950	-0.125	-0.125		2950	1.95	-0.85
2952	0	0	0	6	-1	107	-259		2952	0.375	0		2952	2.075	-1.225
2954	0	0	0	1	-6	117	-259		2954	0.1	-0.1		2954	2.075	-1.1
2956	0	0	0	6	-1	117	-259		2956	0.225	0.025		2956	2.2	-0.85
2958	0	0	0	11	-11	112	-269		2958	-0.275	0.275		2958	-6.725	2.8
2960	0	0	0	6	-1	137	-278		2960	-0.025	0.15		2960	-6.95	3.425
2962	0	0	0	1	-6	122	-273		2962				2962
2964	-2	0	0	12	-17	137	-288		2964				2964
2966	0	0	0	5	-5	127	-283		2966				2966
2968	0	0	0	10	-5	127	-283		2968				2968
2970	0	0	0	10	-5	132	-293		2970				2970
2972	0	0	-1	5	-5	142	-298		2972				2972
2974	0	0	0	1	-6	137	-303		2974				2974
2976	0	0	0	5	-5	146	-308		2976				2976
2978	-2	0	0	1	-6	142	-313		2978				2978
2980	-2	0	0	10	-5	137	-313		2980				2980
2982	0	0	0	5	-5	142	-317		2982				2982
2984	0	0	0	0	0	151	-322		2984				2984
2986	0	0	0	0	0	151	-332		2986				2986
2988	0	0	0	7	-7	151	-327		2988				2988
2990	-2	0	0	6	-1	146	-327		2990				2990
2992	0	0	0	6	-16	156	-342		2992				2992
2994	-2	0	0	5	-10	161	-342		2994				2994
2996	-2	0	0	5	-10	151	-347		2996				2996
2998									2998				2998
3000									3000				3000

## Sheet: Med Ball
										cranium	cranium			tibia	tibia
Time (mSec)	Fz	Fy	Fx	Parietal Tension	Parietal compression	Tibial Tension	Tibial compression		Time (Msec)	Compressive strain rate	Tensile strain rate		Time (Msec)	Compressive strain rate	Tensile strain rate
0	687	-1	2	20	-11	25	-30		0	-0.225	-0.15		0	-0.475	0.125
2	687	-1	2	25	-6	30	-20		2	-0.125	0.1		2	0.125	0.025
4	685	-2	1	15	-10	20	-20		4	-0.125	-0.35		4	-0.225	0
6	687	-1	1	21	-1	28	-23		6	0.15	-0.025		6	-0.2	0.075
8	687	-1	2	26	-11	25	-25		8	-0.275	0.275		8	-0.25	0.125
10	687	-2	2	29	-5	26	-11		10	-0.1	0.2		10	-0.1	0.1
12	687	-1	1	15	-10	20	-20		12	-0.075	-0.175		12	0	0
14	685	-2	1	15	-10	30	-30		14	0.025	-0.125		14	-0.375	0.15
16	687	-1	2	26	-2	30	-16		16	0.05	0.05		16	0.225	0.125
18	685	-2	1	12	-2	20	-20		18	0.075	-0.2		18	-0.225	0
20	687	-1	2	18	-3	26	-11		20	0.075	-0.175		20	0.35	-0.1
22	685	-2	1	24	-4	26	-26		22	0.175	0.1		22	0.225	-0.1
24	687	-1	2	18	-3	20	-11		24	-0.05	-0.075		24	0.1	-0.125
26	685	-2	1	24	-4	30	-30		26	0.025	0.1		26	-0.475	0.25
28	687	-2	1	22	-7	25	-20		28	-0.05	0.05		28	-0.1	0.1
30	687	-2	1	22	-7	25	-15		30	0	0		30	0.25	0
32	687	-2	2	16	-6	20	-5		32	-0.225	-0.025		32	0.4	0.1
34	685	-2	1	22	-7	21	-16		34	-0.125	-0.1		34	-0.025	-0.1
36	687	-2	2	21	-1	26	-21		36	0.225	0.025		36	-0.15	0.025
38	685	-2	1	20	-5	25	-15		38	0.025	0.1		38	-0.225	0.225
40	685	-2	2	26	-2	20	-11		40	0.075	0.05		40	0.225	-0.125
42	689	-2	1	21	-1	29	-25		42	-0.025	0.025		42	0.025	0.2
44	687	-2	2	29	-5	20	-11		44	0	0		44	0.225	0
46	687	-2	1	22	-7	25	-15		46	-0.075	-0.05		46	0.125	0
48	685	-2	1	15	0	20	-15		48	0.15	-0.025		48	0.125	-0.125
50	687	-2	2	21	-1	22	-7		50	-0.025	-0.1		50	0.2	-0.075
52	685	-2	1	22	-7	20	-20		52	0.1	-0.1		52	-0.1	-0.025
54	685	-2	1	20	-11	24	-15		54	-0.175	-0.1		54	0.275	0.075
56	685	-2	1	24	-4	25	-25		56	0.025	0.1		56	-0.25	0
58	687	-2	2	20	-5	20	-11		58	0	-0.225		58	0.125	-0.025
60	687	-2	2	25	-6	30	-25		60	-0.05	0.025		60	-0.125	0.375
62	687	-3	1	20	-11	30	-35		62	-0.25	-0.025		62	-0.75	0.25
64	687	-2	2	21	-1	25	-15		64	0.1	-0.2		64	-0.225	0.225
66	685	-2	2	20	-5	20	-11		66	0.15	-0.15		66	0.1	0
68	685	-2	2	20	-5	21	-16		68	0.05	-0.05		68	-0.125	0.025
70	685	-3	2	22	-7	25	-25		70	-0.05	0.05		70	-0.25	0
72	687	-3	2	17	3	16	-21		72	0.075	0.05		72	-0.025	-0.1
74	687	-3	2	26	-2	25	-15		74	-0.025	0.125		74	0.25	0
76	687	-3	2	20	-10	25	-15		76	-0.15	-0.1		76	-0.1	0.125
78	685	-3	1	16	-6	16	-6		78	-0.15	0.025		78	0.125	-0.1
80	687	-3	2	24	-5	25	-20		80	-0.1	0.075		80	-0.1	0.1
82	685	-3	1	20	0	21	-26		82	0.175	-0.05		82	-0.15	-0.1
84	687	-3	2	29	-5	20	-20		84	-0.075	0.075		84	-0.25	-0.125
86	687	-3	2	24	-4	25	-20		86	0.05	-0.025		86	-0.1	-0.125
88	687	-3	2	16	-6	25	-20		88	-0.05	-0.2		88	-0.225	0.125
90	687	-3	1	25	0	25	-15		90	0.175	0.075		90	0.125	0
92	685	-3	1	26	-11	21	-16		92	-0.125	-0.125		92	0.225	-0.1
94	687	-3	2	24	-4	21	-26		94	0.2	0.175		94	-0.125	-0.125
96	687	-3	2	20	-5	25	-15		96	-0.125	0.125		96	0	0
98	687	-3	2	29	-5	21	-16		98	-0.125	0.225		98	0.35	-0.225
100	687	-3	1	24	-4	15	-20		100	0.15	0.1		100	-0.25	-0.25
102	687	-3	2	21	-1	20	-5		102	0.225	0.15		102	0.25	-0.125
104	685	-4	2	29	-5	16	-6		104	0.15	0.225		104	0.475	-0.35
106	687	-3	1	26	-11	20	-15		106	-0.125	0.25		106	0.025	-0.25
108	685	-3	1	22	-7	20	-11		108	-0.025	0.15		108	0.475	-0.25
110	687	-3	2	20	-5	25	-15		110	-0.1	-0.025		110	-0.1	-0.025
112	685	-4	1	15	0	20	-20		112	0.075	-0.075		112	0	-0.225
114	687	-3	2	21	-1	25	-25		114	0.125	-0.1		114	0.25	-0.25
116	685	-3	2	24	-4	20	-11		116	0.05	-0.025		116	0.35	-0.225
118	685	-3	2	15	0	20	-11		118	0.025	-0.15		118	0.35	-0.25
120	687	-4	1	21	-1	21	-16		120	0.1	0.15		120	0.225	-0.45
122	689	-3	2	22	-7	25	-20		122	-0.05	0.05		122	-0.1	-0.125
124	687	-4	2	26	-2	25	-10		124	-0.025	0.125		124	0	-0.125
126	687	-4	2	25	-6	30	-16		126	0	0		126	0.35	-0.225
128	687	-4	2	24	-4	20	-11		128	0.05	-0.025		128	0.025	-0.3
130	689	-4	2	22	-7	25	-20		130	-0.125	-0.1		130	0.275	-0.375
132	687	-4	2	31	-6	25	-25		132	-0.15	0.4		132	-0.25	-0.1
134	685	-4	2	17	-12	26	-21		134	-0.2	-0.525		134	0.1	-0.325
136	687	-4	1	15	0	25	-15		136	0.1	-0.225		136	0.125	-0.125
138	687	-3	2	20	0	30	-30		138	0.075	0.05		138	-0.125	-0.125
140	687	-4	1	20	-10	25	-10		140	-0.2	-0.15		140	0.25	-0.225
142	685	-4	2	15	-10	25	-15		142	0	-0.125		142	0.25	-0.375
144	685	-3	2	20	-11	30	-25		144	-0.15	-0.225		144	-0.125	-0.1
146	685	-4	2	16	-6	30	-16		146	-0.025	-0.325		146	0.225	-0.225
148	685	-4	2	16	-6	30	-30		148	0	-0.225		148	-0.125	-0.25
150	685	-4	2	21	-1	26	-11		150	0.1	-0.2		150	0.35	-0.35
152	687	-4	2	18	-3	29	-20		152	0.1	-0.1		152	0	-0.125
154	685	-4	2	25	-6	35	-35		154	0	0.225		154	-0.15	0.025
156	685	-4	2	25	-6	29	-25		156	-0.1	-0.025		156	0.125	-0.25
158	685	-4	2	21	-1	30	-25		158	0.1	-0.2		158	0.1	0.025
160	685	-4	2	15	-5	39	-25		160	-0.025	-0.225		160	0.225	0
162	685	-5	2	20	-5	30	-16		162	-0.025	-0.1		162	0.1	0
164	685	-4	2	21	-1	30	-10		164	0.1	-0.2		164	0.125	-0.125
166	685	-4	2	25	-6	39	-30		166	-0.05	0.025		166	0	0
168	685	-5	2	25	-6	32	-12		168	0.025	0.075		168	0.075	-0.075
170	685	-5	2	26	-2	40	-31		170	0	0		170	-0.15	0.025
172	685	-5	2	15	0	29	-15		172	0.125	-0.35		172	0.375	-0.25
174	685	-5	2	38	-4	39	-25		174	0.15	0.45		174	0	-0.025
176	685	-5	2	24	-4	30	-20		176	0	0		176	0.25	-0.225
178	685	-5	2	18	-3	35	-25		178	-0.05	-0.075		178	0	-0.225
180	685	-5	2	26	-2	34	-20		180	0.1	0.25		180	0.125	-0.25
182	685	-5	2	20	-10	40	-25		182	-0.175	0.05		182	0	0.025
184	685	-5	2	29	-5	34	-20		184	0	0		184	0.125	-0.25
186	687	-5	2	29	-5	39	-25		186	0.125	0.1		186	0.125	0
188	687	-5	2	25	-6	40	-25		188	-0.025	-0.1		188	0	0.025
190	687	-5	2	29	-5	40	-25		190	-0.075	0.075		190	0	-0.1
192	685	-6	2	22	-7	34	-20		192	-0.025	-0.075		192	0.475	-0.375
194	685	-5	2	16	-6	34	-29		194	-0.025	-0.2		194	-0.1	-0.25
196	687	-5	2	26	-2	39	-30		196	0.2	0.15		196	0.1	-0.25
198	685	-5	2	29	-5	29	-29		198	-0.075	0.075		198	0.125	-0.625
200	687	-5	2	24	-4	39	-34		200	0.15	0.225		200	-0.225	-0.275
202	687	-5	2	24	-4	30	-20		202	0	0		202	0.35	-0.475
204	685	-6	2	29	-5	35	-15		204	-0.175	0.15		204	0.375	-0.25
206	685	-6	2	24	-4	39	-30		206	0.025	0.35		206	-0.125	-0.125
208	687	-6	2	22	-7	35	-15		208	-0.125	-0.1		208	0.225	-0.35
210	685	-5	2	26	-2	39	-25		210	0.075	0.15		210	0.225	-0.125
212	685	-5	2	29	-5	39	-30		212	-0.05	-0.075		212	0	-0.25
214	685	-5	2	20	-10	40	-25		214	-0.125	-0.225		214	0	-0.25
216	687	-6	2	24	-4	39	-30		216	0.1	-0.075		216	-0.125	0
218	687	-6	2	21	-1	44	-25		218	0.05	0.075		218	0.225	-0.125
220	685	-5	2	16	-6	44	-25		220	-0.075	-0.05		220	0	-0.15
222	685	-6	2	18	-3	39	-25		222	0.025	-0.15		222	0.1	-0.25
224	685	-6	2	29	-5	44	-25		224	0.025	0.1		224	0	-0.25
226	681	-6	2	25	-10	39	-30		226	-0.25	0.25		226	-0.025	-0.375
228	681	-5	2	29	-5	39	-25		228	-0.1	0.2		228	0.125	-0.375
230	685	-5	2	26	-2	44	-25		230	0.2	0.15		230	0.225	-0.375
232	679	-5	3	25	-6	49	-39		232	0.025	0.075		232	0	-0.125
234	681	-6	2	24	-5	44	-25		234	-0.075	-0.05		234	0.225	-0.375
236	679	-6	2	20	-10	49	-34		236	-0.15	-0.1		236	0.15	-0.125
238	681	-6	3	26	-2	54	-34		238	0.075	-0.075		238	0.125	0
240	679	-6	3	15	-10	50	-25		240	-0.05	-0.3		240	0.1	-0.1
242	679	-6	2	24	-4	49	-34		242	-0.05	-0.05		242	0	-0.125
244	679	-6	3	23	2	45	-30		244	0.175	-0.15		244	-0.15	-0.225
246	681	-6	3	10	-5	44	-25		246	0.075	-0.425		246	0.35	-0.375
248	679	-6	2	26	-2	49	-24		248	0.2	0.025		248	0.25	-0.25
250	679	-6	2	20	-5	44	-34		250	0.025	-0.375		250	0	-0.375
252	679	-6	3	32	-3	49	-30		252	0.175	0.175		252	0.225	-0.125
254	679	-6	3	29	-5	50	-25		254	0.025	0.1		254	0.25	-0.225
256	676	-6	2	27	-8	39	-25		256	-0.075	0.3		256	-0.025	-0.375
258	679	-6	3	18	-3	49	-34		258	-0.075	-0.175		258	-0.25	-0.25
260	679	-5	3	18	-3	50	-25		260	0.05	-0.275		260	0.225	-0.1
262	676	-5	3	24	-4	49	-29		262	0.025	0.225		262	0	-0.125
264	676	-5	3	25	-6	54	-25		264	0	0		264	0.1	0
266	676	-5	3	15	0	54	-29		266	0.125	-0.35		266	0.125	-0.125
268	676	-5	3	21	-1	54	-30		268	0.2	0.05		268	-0.025	0
270	674	-5	3	20	-10	59	-34		270	-0.1	-0.125		270	0.125	0
272	674	-5	3	22	-7	54	-39		272	-0.175	-0.075		272	0.125	-0.125
274	674	-5	4	26	-2	59	-34		274	0.075	0.15		274	-0.25	0.125
276	676	-5	4	24	-4	54	-40		276	0.15	-0.025		276	-0.025	0
278	674	-5	4	29	-5	54	-39		278	0	0.225		278	-0.125	0
280	676	-4	4	27	-8	54	-29		280	-0.075	-0.05		280	0.125	0
282	676	-4	4	26	-2	54	-34		282	0.025	0.2		282	0	0.125
284	676	-4	4	29	-5	54	-24		284	-0.125	0.35		284	0.125	0
286	674	-5	4	27	-8	59	-39		286	-0.075	-0.05		286	-0.125	0.125
288	674	-4	4	25	-10	59	-34		288	-0.1	0		288	0.125	0.125
290	676	-4	4	35	-6	59	-34		290	0.05	0.2		290	0	0.125
292	674	-5	4	25	-10	54	-39		292	-0.125	0.125		292	-0.475	0.125
294	671	-5	3	25	-6	59	-35		294	0	0.225		294	-0.025	0.125
296	674	-5	4	15	-5	54	-24		296	0.075	-0.3		296	0.25	0.125
298	674	-5	4	25	0	59	-24		298	0.025	0.1		298	0.25	0.25
300	674	-5	3	29	-5	54	-34		300	0.125	0.1		300	-0.25	0.25
302	676	-5	4	15	-5	54	-29		302	0	-0.125		302	0	0.125
304	674	-5	4	25	-6	54	-29		304	-0.275	0.25		304	-0.125	0.125
306	674	-5	3	29	-5	59	-34		306	-0.125	0.225		306	-0.25	0.375
308	674	-5	3	19	-9	54	-29		308	-0.075	0.075		308	0	0.25
310	674	-5	3	25	-6	59	-39		310	-0.025	0.25		310	-0.375	0.375
312	674	-5	3	25	0	59	-44		312	0.15	0		312	-0.375	0.25
314	674	-5	3	20	-5	54	-24		314	-0.075	-0.15		314	0.25	0.125
316	674	-6	2	25	-10	54	-39		316	-0.075	0.075		316	-0.25	0.125
318	674	-6	3	20	-5	54	-34		318	0	-0.225		318	-0.1	0.375
320	671	-6	3	29	-5	54	-34		320	0.025	0.325		320	0.025	0.125
322	676	-6	3	18	-3	49	-34		322	-0.05	-0.075		322	-0.25	0
324	674	-6	2	15	0	54	-29		324	0.25	0		324	-0.225	0.25
326	674	-6	2	29	-5	54	-34		326	0.1	-0.1		326	0	0.125
328	674	-6	2	25	-6	54	-39		328	-0.15	0.25		328	-0.25	0.25
330	674	-7	2	27	-8	54	-34		330	0.05	0.05		330	-0.125	0.375
332	674	-7	2	20	-5	49	-20		332	-0.025	-0.1		332	-0.125	0.25
334	671	-7	1	16	-6	54	-34		334	0.025	-0.15		334	-0.125	0.25
336	671	-7	2	27	-8	49	-34		336	-0.175	0.15		336	-0.35	0.25
338	674	-7	2	21	-1	49	-34		338	0.075	-0.075		338	-0.225	0.25
340	671	-7	2	25	-10	44	-24		340	-0.125	-0.1		340	0.15	0.125
342	671	-7	1	20	-5	49	-29		342	-0.075	-0.15		342	-0.1	0.25
344	674	-7	1	15	5	49	-24		344	0.175	-0.275		344	-0.1	0.125
346	674	-7	1	20	0	44	-24		346	0.275	0		346	0.15	0.125
348	674	-7	1	16	-6	44	-29		348	0	-0.225		348	-0.1	0.375
350	671	-8	0	15	-5	44	-24		350	-0.1	-0.15		350	0.25	0
352	671	-7	1	25	-6	49	-29		352	0.05	-0.05		352	-0.1	0.125
354	674	-7	1	26	-2	49	-34		354	0.2	0.15		354	-0.225	0.125
356	671	-7	1	22	-7	49	-29		356	-0.15	0.025		356	-0.225	0.25
358	671	-7	0	29	-5	39	-30		358	0.125	0.225		358	-0.025	-0.125
360	674	-7	1	16	-6	49	-35		360	0	0		360	-0.15	0.125
362	674	-7	0	21	-1	49	-24		362	0.05	0.075		362	0.025	0.225
364	671	-7	0	15	-10	44	-20		364	-0.125	-0.35		364	0.25	0.125
366	671	-6	0	33	-9	49	-34		366	0.025	0.45		366	-0.225	0.225
368	674	-6	0	15	0	44	-29		368	0.175	-0.175		368	0.15	-0.125
370	671	-7	0	25	-10	39	-29		370	-0.05	-0.05		370	0.125	-0.125
372	671	-6	0	24	-4	39	-15		372	-0.05	-0.05		372	0.125	-0.15
374	674	-6	0	22	-7	44	-29		374	-0.1	-0.25		374	0.025	0.125
376	674	-6	0	21	-1	39	-20		376	0.225	0.15		376	0.35	-0.125
378	674	-6	0	24	-4	39	-25		378	-0.025	-0.2		378	0.125	-0.15
380	674	-6	0	29	-5	39	-30		380	-0.1	0.2		380	0	-0.275
382	674	-6	0	26	-2	39	-25		382	0	0		382	-0.25	-0.125
384	674	-5	0	26	-2	44	-20		384	-0.025	0.125		384	0.125	-0.15
386	671	-5	0	20	-11	39	-30		386	-0.25	-0.025		386	-0.125	-0.275
388	671	-5	0	25	-6	29	-25		388	-0.1	-0.025		388	0.125	-0.5
390	674	-5	0	21	-1	44	-34		390	0.15	-0.025		390	-0.475	-0.15
392	674	-5	0	27	-8	44	-25		392	-0.075	-0.05		392	-0.125	-0.125
394	674	-5	0	20	-10	44	-25		394	-0.075	-0.05		394	0.125	-0.125
396	674	-4	0	21	-1	39	-20		396	-0.025	0.025		396	0.125	-0.275
398	674	-4	0	20	-10	44	-29		398	-0.1	-0.125		398	0	-0.25
400	674	-3	-1	16	-6	44	-29		400	-0.025	-0.2		400	-0.225	-0.125
402	676	-3	0	18	-3	40	-25		402	0.175	-0.175		402	0.375	-0.35
404	676	-2	0	29	-5	39	-30		404	-0.05	-0.075		404	0	-0.275
406	676	-2	-1	15	-10	40	-25		406	-0.25	-0.125		406	0.125	-0.25
408	679	-1	-1	22	-7	49	-35		408	-0.075	-0.05		408	-0.125	0
410	679	-1	-1	27	-8	44	-34		410	-0.15	0.025		410	0.15	-0.4
412	679	0	-1	26	-2	45	-20		412	0.025	-0.15		412	0.35	0.025
414	676	0	-1	32	-3	39	-30		414	0.025	0.2		414	0.25	-0.375
416	679	0	-1	15	-10	44	-34		416	-0.2	-0.275		416	-0.1	-0.25
418	679	0	-2	32	-3	45	-30		418	0.175	0.425		418	-0.25	0
420	681	1	-1	21	-1	50	-30		420	0.025	-0.125		420	0.35	-0.1
422	679	1	-1	26	-2	44	-15		422	0.15	-0.025		422	0.375	-0.15
424	685	2	-1	21	-1	50	-25		424	0.15	-0.025		424	0.125	0
426	681	2	-2	21	-1	50	-25		426	-0.05	-0.175		426	0.25	-0.125
428	685	2	-2	26	-2	49	-30		428	0.1	-0.125		428	0	-0.125
430	687	3	-2	22	-7	50	-15		430	-0.05	-0.175		430	0.25	0
432	685	3	-2	29	-5	49	-20		432	-0.075	0.075		432	0.125	-0.025
434	685	3	-2	22	-7	49	-30		434	0.075	0.175		434	0.125	-0.15
436	687	4	-2	20	0	50	-25		436	0.25	-0.25		436	0.15	-0.125
438	689	4	-2	25	-6	54	-29		438	-0.125	0.1		438	0.05	-0.025
440	689	4	-2	24	-5	49	-20		440	0.05	0.05		440	0.375	-0.15
442	689	4	-2	25	-10	54	-40		442	-0.15	0.025		442	-0.25	0
444	689	4	-2	32	-3	50	-30		444	0.025	0.2		444	-0.2	-0.15
446	692	4	-2	20	0	50	-30		446	0.275	0		446	0.025	-0.125
448	689	4	-2	24	-4	49	-30		448	0.075	0.05		448	0	-0.275
450	692	4	-2	26	-2	60	-40		450	0.15	-0.025		450	-0.35	0
452	692	4	-2	32	-3	44	-34		452	0.1	0.25		452	-0.2	-0.275
454	694	5	-2	24	-4	54	-40		454	0.175	0.1		454	0.225	-0.25
456	694	4	-3	26	-2	54	-30		456	-0.025	0.125		456	0.125	-0.25
458	692	4	-3	15	-10	45	-20		458	-0.2	-0.275		458	0.35	-0.225
460	694	5	-2	26	-2	54	-44		460	0.025	-0.15		460	-0.35	-0.15
462	694	5	-2	27	-8	50	-30		462	-0.125	-0.125		462	0.125	-0.225
464	694	4	-3	22	-7	50	-30		464	-0.025	-0.325		464	0	-0.1
466	697	5	-2	28	1	55	-35		466	0.075	0.05		466	0.125	-0.35
468	697	5	-2	31	-6	54	-30		468	-0.1	0.125		468	0.125	-0.25
470	697	5	-2	29	-5	50	-25		470	0.075	0.05		470	0.375	-0.35
472	697	5	-2	26	-2	50	-25		472	0	0		472	0	-0.1
474	697	5	-3	15	-10	55	-35		474	0	-0.125		474	0.025	-0.125
476	697	6	-2	30	-10	55	-31		476	-0.25	0.125		476	0.1	-0.225
478	697	5	-3	21	-1	55	-31		478	0.025	-0.125		478	0.1	-0.225
480	697	6	-2	22	-7	55	-35		480	-0.1	-0.25		480	0.025	-0.375
482	697	6	-2	24	-4	54	-30		482	0.1	-0.075		482	0.375	-0.25
484	699	7	-2	24	-4	56	-22		484	-0.025	-0.2		484	0.075	-0.075
486	699	6	-3	20	-11	55	-31		486	-0.1	-0.05		486	0.1	-0.225
488	699	7	-2	22	-7	60	-30		488	-0.125	-0.1		488	0.125	0.025
490	703	7	-2	27	-8	60	-26		490	-0.025	0.125		490	0	0.125
492	699	7	-2	22	-7	55	-26		492	-0.125	-0.1		492	0.25	-0.125
494	699	7	-2	20	-11	64	-49		494	-0.125	-0.275		494	-0.475	0.1
496	699	7	-2	21	-1	64	-35		496	0	0		496	-0.25	0.125
498	699	8	-2	26	-2	54	-34		498	0.075	0.15		498	-0.075	-0.275
500	699	8	-2	32	-3	60	-30		500	0.15	-0.025		500	0.25	-0.1
502	703	10	-2	32	-3	59	-35		502	0.05	0.075		502	0.025	-0.025
504	705	10	-2	35	-6	54	-30		504	0.125	0.375		504	0.05	-0.175
506	703	10	-2	26	-2	69	-40		506	-0.025	0.125		506	0	0.225
508	703	10	-2	26	-2	64	-35		508	0.15	-0.025		508	0	0
510	703	10	-2	27	-8	64	-40		510	-0.15	0.025		510	0	0
512	705	10	-2	26	-2	54	-25		512	0	0		512	0.25	-0.125
514	703	10	-3	20	-10	60	-36		514	-0.225	-0.025		514	0.2	-0.1
516	703	10	-2	25	0	64	-35		516	0.15	0		516	0	0.125
518	705	10	-2	26	-2	64	-35		518	0.05	0.05		518	0.025	0.1
520	705	10	-2	32	-3	70	-36		520	-0.025	0.15		520	-0.025	0.15
522	705	10	-3	27	-8	64	-45		522	-0.05	0.05		522	-0.5	0.125
524	705	11	-2	32	-3	59	-25		524	-0.025	0.15		524	0.25	-0.125
526	705	11	-2	22	-7	64	-35		526	-0.1	0.1		526	-0.125	0.1
528	705	10	-3	26	-2	59	-35		528	0.125	0.1		528	0	-0.125
530	705	11	-3	22	-7	55	-26		530	0.075	-0.075		530	0.25	-0.125
532	708	11	-3	26	-2	60	-36		532	0.075	0.15		532	-0.25	0.125
534	705	11	-3	31	-6	60	-30		534	0.1	0.275		534	0.25	0
536	705	11	-3	21	-1	59	-25		536	0.025	-0.125		536	0	0
538	705	11	-3	20	-5	65	-31		538	0	0.125		538	-0.125	0.125
540	705	11	-3	33	-9	64	-40		540	-0.1	0.1		540	0	-0.025
542	703	11	-3	29	-5	60	-36		542	0.075	0.05		542	-0.05	-0.1
544	703	11	-4	20	-11	61	-32		544	-0.15	0		544	-0.05	-0.075
546	703	12	-3	21	-1	60	-40		546	0.15	-0.025		546	-0.375	-0.125
548	703	12	-3	27	-8	64	-35		548	0	0		548	0	0.125
550	703	12	-4	26	-2	64	-40		550	0.075	-0.075		550	-0.15	0
552	699	12	-4	26	-2	59	-35		552	0.225	0		552	-0.25	0
554	699	12	-3	21	-1	64	-44		554	0.125	-0.35		554	0	-0.125
556	699	12	-3	25	-6	59	-35		556	-0.1	-0.025		556	0.125	-0.25
558	699	12	-4	24	-4	60	-36		558	-0.075	0.075		558	-0.025	-0.1
560	697	13	-4	26	-2	64	-35		560	0.075	0.15		560	-0.025	0
562	699	13	-4	25	-6	59	-25		562	0.1	0		562	0.125	-0.125
564	697	13	-4	26	-2	64	-35		564	0.15	-0.025		564	-0.125	0
566	699	13	-4	18	-3	60	-30		566	-0.075	0.075		566	0.125	-0.225
568	697	13	-4	22	-7	64	-35		568	0.025	-0.125		568	0.125	-0.125
570	697	13	-4	25	-10	60	-36		570	-0.2	-0.025		570	-0.275	-0.1
572	694	13	-4	20	-5	55	-26		572	0	0		572	0.225	-0.35
574	697	14	-3	20	-10	60	-40		574	-0.25	-0.125		574	0.35	-0.325
576	694	13	-4	26	-2	59	-25		576	0.075	-0.075		576	0.375	-0.125
578	694	14	-3	15	-5	60	-26		578	0.025	-0.25		578	0.2	-0.075
580	694	14	-3	29	-5	65	-40		580	-0.125	0.225		580	-0.125	-0.1
582	694	14	-4	27	-8	64	-34		582	-0.15	0.025		582	0.25	-0.1
584	694	14	-4	20	-5	64	-30		584	0.05	-0.05		584	0	0
586	694	14	-3	22	-7	65	-25		586	-0.125	-0.1		586	0.35	-0.1
588	694	14	-3	27	-8	59	-35		588	-0.2	0.3		588	-0.125	-0.25
590	694	14	-3	29	-5	64	-34		590	0.025	0.1		590	0.25	-0.125
592	692	14	-3	26	-11	59	-25		592	-0.225	0		592	0.125	-0.025
594	692	14	-3	35	-6	69	-44		594	-0.075	0.075		594	-0.1	0
596	694	15	-3	26	-2	69	-40		596	0	0		596	0	0
598	692	15	-2	21	-1	64	-35		598	0.1	0.025		598	-0.1	-0.025
600	694	14	-3	20	-5	64	-34		600	-0.1	-0.025		600	0.275	-0.15
602	692	14	-2	25	-10	64	-30		602	-0.125	-0.1		602	0.35	-0.225
604	692	15	-2	27	-8	64	-30		604	-0.1	0.075		604	0.25	-0.125
606	692	14	-2	15	0	69	-35		606	0.25	-0.25		606	0.125	-0.125
608	692	15	-2	27	-8	69	-40		608	-0.15	0.025		608	0.1	0
610	692	14	-1	26	-2	64	-25		610	0	0		610	0.625	-0.25
612	694	15	-1	20	-5	69	-35		612	0	-0.225		612	-0.1	-0.05
614	692	14	-2	25	0	73	-54		614	0.175	0.075		614	-0.25	0.1
616	692	14	-2	29	-5	64	-40		616	-0.1	0.2		616	-0.25	0
618	692	14	-1	25	-6	63	-34		618	0.075	-0.2		618	0.025	-0.025
620	689	14	-1	20	0	69	-35		620	0.125	-0.225		620	0.475	-0.125
622	689	14	-1	26	-2	68	-44		622	0.05	0.05		622	-0.475	-0.025
624	689	14	0	22	-7	64	-30		624	-0.075	-0.05		624	-0.125	-0.025
626	692	14	-1	26	-2	69	-39		626	0.15	-0.025		626	0.025	-0.125
628	689	14	-1	15	0	69	-30		628	0.125	-0.35		628	0.5	-0.275
630	689	14	-1	25	-6	69	-44		630	-0.1	-0.025		630	0.05	-0.15
632	689	14	-1	26	-2	60	-30		632	0.3	-0.05		632	0.35	-0.325
634	689	14	0	32	-3	69	-40		634	0	0.35		634	0.35	-0.1
636	689	14	-1	26	-2	69	-40		636	0	0		636	-0.125	0
638	689	14	0	20	-5	65	-31		638	-0.075	-0.15		638	0.325	-0.1
640	687	14	0	21	-1	70	-45		640	0.1	0.15		640	-0.125	-0.1
642	689	15	-1	29	-5	73	-44		642	0	0		642	0.025	-0.025
644	687	14	-1	24	-4	69	-40		644	0.025	0.1		644	-0.475	0.1
646	687	15	-1	25	-10	74	-40		646	-0.175	0.175		646	-0.125	0.25
648	687	14	-1	26	-2	69	-44		648	0.2	0.025		648	0.025	-0.025
650	687	15	-1	26	-2	74	-50		650	0.15	-0.025		650	-0.5	0.125
652	687	15	-1	29	-5	71	-31		652	0.025	0.1		652	0.125	0.025
654	687	15	-1	22	-7	69	-44		654	-0.1	-0.25		654	-0.225	0.125
656	689	15	-1	21	-1	64	-30		656	0.1	-0.2		656	0.275	-0.15
658	687	15	-1	33	-9	64	-35		658	-0.175	0.175		658	0.125	-0.275
660	687	15	-1	29	-5	74	-54		660	0.025	-0.15		660	-0.35	0
662	687	15	-1	24	-4	69	-25		662	0.025	-0.125		662	0.6	-0.125
664	687	15	-2	24	-4	65	-25		664	0.025	0.1		664	0.05	-0.025
666	687	15	-2	27	-8	74	-40		666	-0.175	0.15		666	0	-0.025
668	687	15	-1	29	-5	80	-50		668	0.1	-0.1		668	0.1	0.025
670	687	15	-1	26	-2	75	-46		670	0.1	0.025		670	-0.15	0.025
672	687	15	-1	28	-14	73	-44		672	-0.275	-0.1		672	-0.225	-0.025
674	685	15	-1	18	-3	73	-54		674	0.075	-0.425		674	-0.25	-0.15
676	687	15	-1	26	-2	69	-35		676	0.2	0.025		676	0.25	-0.125
678	687	15	-2	26	-2	69	-44		678	0.2	0.025		678	0	-0.25
680	687	15	-2	15	-5	74	-40		680	-0.125	-0.125		680	0	0
682	687	15	-2	29	-5	74	-45		682	-0.05	-0.075		682	0.125	-0.25
684	687	15	-2	20	-5	65	-21		684	0.075	0.175		684	0.625	-0.5
686	685	15	-2	18	-3	64	-35		686	-0.05	-0.075		686	0	-0.375
688	685	15	-2	25	-10	70	-45		688	-0.2	-0.025		688	-0.15	-0.2
690	685	15	-2	27	-8	69	-30		690	-0.175	0.15		690	0.375	-0.375
692	685	14	-2	25	-6	70	-36		692	0.125	0.125		692	0.35	-0.225
694	685	15	-2	32	-3	64	-35		694	-0.15	0.375		694	0.125	-0.375
696	687	15	-2	29	-5	70	-41		696	-0.075	0.075		696	0.325	-0.45
698	685	15	-2	26	-2	75	-40		698	-0.025	-0.1		698	0.225	-0.2
700	685	15	-3	35	-6	74	-40		700	0	0.25		700	0.025	-0.4
702	685	15	-2	29	-5	74	-49		702	0.075	0.05		702	-0.225	-0.125
704	685	15	-2	20	-5	66	-27		704	0	0		704	0.575	-0.575
706	681	15	-2	21	-1	75	-40		706	0.125	-0.1		706	0.125	-0.1
708	681	15	-2	33	-9	79	-54		708	-0.1	0.225		708	-0.225	-0.25
710	685	15	-2	25	-6	74	-40		710	0	0		710	0	-0.25
712	685	15	-2	32	-3	74	-35		712	0.05	0.3		712	0.125	-0.25
714	685	15	-2	35	-6	79	-44		714	-0.1	0.225		714	0.125	-0.225
716	681	14	-3	25	-10	74	-45		716	-0.15	0.025		716	0.125	-0.375
718	685	15	-2	25	-10	79	-44		718	-0.1	-0.25		718	-0.225	-0.125
720	685	15	-2	20	0	74	-40		720	0.15	-0.275		720	0	-0.25
722	685	15	-2	32	-3	84	-50		722	0.125	0.125		722	-0.025	0.025
724	685	14	-2	13	-8	85	-46		724	-0.075	-0.4		724	-0.275	-0.1
726	685	14	-2	21	-1	79	-35		726	0.1	-0.2		726	0.225	-0.225
728	685	14	-2	26	-2	78	-39		728	0.05	0.05		728	0.025	-0.025
730	685	14	-2	21	-1	84	-45		730	0.2	-0.3		730	-0.025	-0.1
732	685	13	-2	20	-11	79	-50		732	-0.15	0.125		732	-0.25	-0.25
734	687	13	-2	17	3	79	-40		734	0.35	-0.075		734	0.375	-0.25
736	685	13	-2	26	-2	88	-54		736	0	0		736	-0.1	-0.025
738	685	12	-2	30	-1	83	-49		738	0.025	0.1		738	-0.35	-0.15
740	687	13	-2	25	-6	90	-41		740	-0.075	0.175		740	0.1	0.15
742	687	12	-2	27	-8	79	-40		742	0.05	-0.075		742	0.1	-0.225
744	687	12	-2	20	-5	89	-50		744	-0.025	-0.1		744	-0.25	0
746	689	12	-2	25	-6	79	-45		746	-0.125	0.1		746	0.1	-0.35
748	687	12	-1	24	-5	89	-45		748	-0.05	0.15		748	0.225	0.025
750	689	12	-1	25	-6	84	-40		750	0.15	-0.175		750	0.35	-0.35
752	689	11	-1	20	-5	84	-40		752	-0.05	-0.3		752	0.1	-0.1
754	687	11	-2	26	-2	88	-49		754	0.075	0.05		754	0.25	-0.125
756	689	11	-1	24	-4	89	-50		756	0.05	-0.175		756	0.1	0.025
758	689	10	-2	35	-6	84	-35		758	-0.15	0.25		758	0.225	-0.1
760	689	10	-2	31	-6	84	-40		760	-0.025	0.175		760	0.1	-0.1
762	689	10	-2	27	-8	83	-49		762	-0.1	0.075		762	0.25	-0.25
764	689	10	-1	29	-5	89	-35		764	-0.125	0.225		764	0.1	-0.1
766	692	8	-1	29	-5	88	-44		766	-0.125	0.1		766	0.125	-0.125
768	689	8	-1	24	-4	79	-40		768	0.025	0.1		768	0.1	-0.35
770	692	8	-1	33	-9	88	-44		770	0.025	0.325		770	-0.125	0
772	692	8	-2	15	-5	89	-40		772	-0.1	-0.375		772	0.1	-0.1
774	692	8	-2	20	-11	89	-55		774	-0.15	-0.225		774	-0.15	-0.1
776	689	7	-2	26	-2	89	-50		776	0.05	0.05		776	-0.125	-0.1
778	692	7	-1	26	-2	89	-35		778	0.1	-0.125		778	0.35	-0.1
780	689	7	-1	18	-3	84	-45		780	-0.075	0.075		780	0.1	-0.225
782	689	7	-1	30	-10	88	-44		782	-0.225	0		782	0.125	-0.25
784	689	6	-2	24	-4	89	-40		784	0.15	0.1		784	-0.15	-0.1
786	692	6	-1	21	-1	93	-49		786	0.125	-0.1		786	0.25	-0.125
788	689	5	-2	18	-3	88	-54		788	-0.075	-0.175		788	-0.25	-0.25
790	689	5	-2	32	-12	98	-54		790	-0.25	0.15		790	0	0
792	689	5	-1	32	-3	88	-44		792	-0.075	0.3		792	-0.125	-0.125
794	689	4	-2	24	-5	93	-59		794	0.125	0.1		794	0.125	-0.25
796	689	4	-2	31	-6	88	-54		796	-0.1	0.125		796	-0.25	-0.25
798	687	4	-1	25	0	88	-44		798	0.125	-0.1		798	0.125	-0.375
800	687	4	-1	24	-5	88	-44		800	0	-0.125		800	0	-0.25
802	687	3	-1	24	-4	93	-59		802	0.075	-0.3		802	-0.25	-0.25
804	689	2	-1	20	0	93	-39		804	0.125	0		804	0.125	-0.125
806	689	2	-1	25	0	93	-49		806	0.125	0.125		806	0.25	-0.35
808	687	1	-1	20	-5	93	-44		808	0.025	-0.375		808	0.125	-0.125
810	687	0	-2	20	-10	88	-39		810	-0.1	-0.125		810	0.125	-0.375
812	687	0	-1	30	-1	93	-44		812	0.225	0.125		812	0.25	-0.475
814	685	-1	-1	29	-5	93	-49		814	0.125	0.35		814	0.125	-0.35
816	685	-1	-1	24	-4	93	-45		816	-0.05	-0.05		816	0.1	-0.5
818	685	-2	-1	31	-6	93	-49		818	-0.05	0.175		818	0	-0.25
820	687	-2	-1	15	0	93	-49		820	0.1	-0.225		820	0	-0.375
822	685	-3	-1	30	-1	98	-49		822	0.125	-0.125		822	0.125	-0.35
824	685	-4	-1	20	-10	93	-34		824	-0.125	-0.225		824	0.25	-0.475
826	685	-4	-1	25	-6	98	-59		826	0	0		826	0.125	-0.475
828	685	-5	-1	25	0	98	-44		828	0.1	0.025		828	0.75	-0.475
830	685	-7	-1	26	-2	98	-54		830	0.075	-0.075		830	0.125	-0.35
832	687	-7	0	20	0	93	-39		832	0.25	-0.25		832	0.25	-0.625
834	685	-8	-1	20	-10	103	-64		834	-0.125	0		834	0	-0.35
836	685	-10	0	26	-2	98	-44		836	0.075	-0.075		836	0.375	-0.5
838	685	-11	-1	29	-5	103	-49		838	0	0		838	0.25	-0.25
840	685	-12	0	29	-5	98	-44		840	0.025	0.325		840	0.625	-0.5
842	681	-13	0	36	-7	103	-49		842	-0.125	0.25		842	0.125	-0.375
844	681	-15	0	20	-5	98	-44		844	0.05	-0.05		844	0.25	-0.375
846	681	-15	0	20	-5	107	-59		846	0	0		846	-0.125	-0.4
848	681	-17	0	35	-6	98	-49		848	0.15	0.075		848	0.025	-0.5
850	681	-17	0	25	-6	103	-44		850	0	-0.15		850	0.425	-0.4
852	685	-19	0	25	-10	112	-54		852	-0.1	-0.25		852	-0.1	-0.15
854	685	-20	0	15	-10	107	-54		854	0.025	-0.275		854	0.4	-0.425
856	685	-22	1	26	-2	113	-49		856	0.025	-0.15		856	0.4	-0.25
858	685	-23	0	24	-4	103	-49		858	0	0		858	0.375	-0.375
860	687	-25	0	24	-4	108	-49		860	0.175	-0.05		860	0.25	-0.375
862	685	-27	1	35	-6	112	-54		862	0.225	0.25		862	0.275	-0.4
864	687	-29	1	29	-5	112	-44		864	0.025	0.325		864	0.025	-0.15
866	685	-31	1	25	-6	117	-64		866	-0.025	-0.1		866	0	-0.275
868	687	-33	1	24	-4	117	-74		868	0	0		868	-0.125	-0.275
870	687	-35	1	29	-5	112	-59		870	0.05	0.175		870	0.15	-0.4
872	687	-37	1	30	-10	118	-49		872	-0.175	-0.05		872	0.275	-0.25
874	687	-39	1	20	-5	117	-64		874	-0.025	-0.1		874	0.15	-0.4
876	687	-40	1	29	-5	118	-59		876	0.15	0.075		876	0.25	-0.5
878	687	-42	1	29	-5	113	-59		878	0.125	0.225		878	0.175	-0.275
880	687	-45	1	16	-6	118	-69		880	-0.025	-0.325		880	0	-0.25
882	685	-47	2	26	-2	118	-54		882	0.15	-0.025		882	0.525	-0.4
884	687	-49	2	22	-7	113	-54		884	0.1	0.05		884	0.25	-0.375
886	687	-52	1	20	-5	123	-54		886	0	0		886	0.025	0
888	685	-54	1	32	-12	118	-50		888	-0.025	0.15		888	0.375	-0.25
890	687	-56	2	31	-6	119	-61		890	0.05	0.1		890	-0.025	-0.225
892	685	-58	2	35	-6	118	-50		892	-0.05	0.275		892	0.5	-0.275
894	685	-60	1	26	-11	124	-70		894	-0.1	0.1		894	-0.125	-0.1
896	685	-63	1	32	-3	123	-65		896	0.125	0.125		896	0	-0.25
898	687	-65	1	24	-4	118	-64		898	0.05	0.2		898	0	-0.35
900	687	-66	1	26	-11	123	-59		900	-0.05	-0.175		900	0.125	-0.125
902	685	-68	0	25	-15	128	-65		902	-0.25	-0.1		902	0.1	0
904	681	-69	0	16	-6	118	-45		904	0.1	-0.225		904	0.125	-0.125
906	681	-71	1	29	-5	128	-64		906	0.025	0.1		906	0.275	0
908	681	-73	0	24	-4	128	-69		908	0.175	0.1		908	-0.25	0.125
910	681	-74	1	22	-7	128	-65		910	-0.175	-0.075		910	-0.025	0.125
912	679	-76	0	32	-3	128	-60		912	0.2	0.3		912	0.1	0.275
914	679	-76	1	24	-4	133	-70		914	0.15	0.1		914	-0.275	0.5
916	676	-79	1	26	-11	138	-69		916	-0.3	-0.05		916	-0.25	0.625
918	676	-81	0	20	-10	124	-66		918	-0.1	-0.125		918	-0.175	0.4
920	676	-82	1	29	-5	128	-69		920	-0.1	0.2		920	-0.25	0.5
922	674	-83	1	27	-8	134	-75		922	-0.15	0.025		922	-0.775	0.9
924	674	-85	0	20	-11	128	-64		924	-0.275	-0.125		924	-0.125	0.625
926	671	-86	1	20	-5	123	-55		926	0	0		926	-0.025	0.625
928	674	-87	1	26	-11	128	-65		928	-0.1	0.1		928	-0.275	0.625
930	671	-88	1	27	-8	128	-60		930	-0.175	-0.075		930	-0.275	0.625
932	669	-89	1	24	-4	129	-70		932	0.15	-0.125		932	-0.525	0.9
934	669	-91	1	22	-7	128	-65		934	-0.25	0.125		934	-0.05	0.625
936	669	-92	1	27	-8	133	-65		936	-0.075	0.075		936	-0.275	0.75
938	665	-93	1	16	-6	132	-64		938	0.1	-0.225		938	-0.25	0.975
940	665	-94	2	33	-9	128	-64		940	-0.1	0.325		940	-0.25	0.75
942	663	-96	2	29	-5	128	-69		942	0.15	0.075		942	-0.625	0.875
944	663	-97	1	25	-10	123	-50		944	-0.35	-0.025		944	-0.025	0.75
946	661	-98	2	25	-6	128	-75		946	0.125	0.125		946	-1	1
948	663	-99	2	20	-11	123	-59		948	-0.275	0		948	-0.5	1
950	658	-100	2	25	0	123	-64		950	0.15	0.225		950	-0.375	0.875
952	658	-102	2	20	-11	117	-64		952	-0.275	-0.125		952	-0.6	0.7
954	656	-102	2	20	-10	113	-59		954	-0.125	-0.1		954	-0.375	0.625
956	653	-103	3	28	1	113	-59		956	0.025	0.075		956	-0.25	0.5
958	647	-104	3	25	-6	108	-59		958	-0.15	0.125		958	-0.225	0.475
960	645	-104	3	21	-1	108	-59		960	-0.025	-0.1		960	-0.125	0.375
962	642	-104	4	26	-2	98	-44		962	-0.05	0.15		962	0.4	0.1
964	640	-104	4	25	0	103	-59		964	0.1	0.025		964	0.025	0.1
966	638	-104	4	20	-5	98	-54		966	-0.1	-0.025		966	0.15	0.075
968	633	-104	4	22	-7	103	-54		968	-0.05	0.175		968	-0.1	0.225
970	627	-104	5	30	-1	103	-49		970	0	0.225		970	-0.225	0.225
972	622	-103	5	29	-10	93	-49		972	-0.225	0.2		972	0.05	-0.05
974	619	-104	6	17	3	103	-63		974	0.075	-0.2		974	-0.1	0.125
976	615	-103	6	24	-5	103	-54		976	-0.05	0.15		976	0.025	0.1
978	611	-102	7	25	-10	93	-54		978	-0.1	0		978	-0.3	0.05
980	606	-101	7	20	-5	98	-54		980	0.05	-0.05		980	-0.075	0.075
982	601	-100	7	26	-11	93	-44		982	-0.225	0		982	0.4	-0.275
984	596	-99	8	26	4	93	-49		984	0.1	0.4		984	0.175	-0.05
986	593	-97	10	20	-11	88	-35		986	-0.375	-0.15		986	0.9	-0.55
988	588	-96	10	20	0	83	-39		988	0	0		988	0.425	-0.55
990	586	-92	11	16	-6	88	-49		990	0	0		990	0.4	-0.525
992	583	-90	11	25	0	89	-40		992	0.175	0.075		992	0.5	-0.625
994	577	-88	12	24	-5	88	-44		994	0.05	0.05		994	0.425	-0.775
996	575	-87	12	25	0	93	-49		996	0.025	0.1		996	0.55	-0.8
998	570	-84	13	20	0	89	-50		998	-0.05	-0.075		998	0.25	-0.875
1000	568	-82	14	25	0	93	-54		1000	0	0.25		1000	0.275	-0.65
1002	565	-80	14	20	0	94	-60		1002	0.05	-0.15		1002	0.125	-0.85
1004	559	-77	15	24	-4	99	-60		1004	-0.1	0.1		1004	0.025	-0.875
1006	557	-75	15	21	-1	95	-60		1006	0.225	0.025		1006	0.25	-1.1
1008	554	-73	16	15	-5	94	-50		1008	0	-0.225		1008	0.375	-1.1
1010	552	-71	17	21	-1	94	-40		1010	0.225	0.025		1010	0.6	-1.075
1012	554	-68	18	21	-1	95	-51		1012	-0.025	-0.1		1012	0.1	-1.075
1014	550	-67	18	25	0	98	-59		1014	0.025	0.1		1014	0.4	-1.25
1016	550	-65	18	18	-3	99	-55		1016	0.1	-0.1		1016	0.6	-1.35
1018	547	-64	19	25	-6	91	-42		1018	-0.075	0.175		1018	0.925	-1.55
1020	544	-62	20	22	-7	95	-51		1020	0.1	0.05		1020	0.7	-1.55
1022	544	-59	20	26	-2	104	-60		1022	0.075	0.05		1022	0.475	-1.325
1024	541	-57	21	10	0	95	-56		1024	0.1	-0.35		1024	0.2	-1.55
1026	541	-55	21	26	4	110	-71		1026	0.1	0.275		1026	0.075	-1.05
1028	541	-54	22	20	0	105	-56		1028	0	0		1028	0.45	-1.3
1030	541	-52	21	16	-6	109	-65		1030	0	-0.225		1030	-0.025	-1.2
1032	541	-51	22	22	-7	114	-60		1032	-0.05	0.05		1032	0.35	-1.325
1034	544	-48	22	22	-7	119	-61		1034	-0.15	0.025		1034	0.2	-1.075
1036	544	-47	22	21	-1	125	-71		1036	0.25	0.025		1036	-0.05	-0.8
1038	547	-45	23	23	2	124	-60		1038	0.05	-0.05		1038	0.45	-0.8
1040	547	-42	23	15	0	119	-65		1040	0.175	-0.175		1040	0.1	-1.05
1042	552	-40	23	26	-2	128	-65		1042	0.15	-0.025		1042	0.325	-0.825
1044	557	-38	24	20	0	134	-61		1044	0	-0.125		1044	0.3	-0.675
1046	559	-36	24	20	-10	139	-70		1046	-0.05	-0.175		1046	0.075	-0.55
1048	563	-35	25	24	-5	138	-65		1048	-0.025	0		1048	-0.05	-0.325
1050	568	-32	25	20	-10	137	-64		1050	-0.25	-0.125		1050	0	-0.475
1052	570	-32	27	25	0	138	-55		1052	-0.125	-0.125		1052	0.325	-0.325
1054	573	-30	27	21	-1	148	-75		1054	-0.025	-0.2		1054	-0.175	-0.075
1056	581	-29	27	22	-7	153	-79		1056	-0.15	0.025		1056	-0.275	0.05
1058	586	-28	27	18	-3	153	-79		1058	-0.05	-0.3		1058	-0.275	0.15
1060	588	-27	27	20	-11	157	-79		1060	-0.375	-0.15		1060	-0.375	0.25
1062	591	-23	28	24	-5	157	-79		1062	0.275	-0.05		1062	-0.275	0.025
1064	596	-22	29	24	-4	157	-64		1064	-0.05	-0.05		1064	0	0.125
1066	599	-24	28	15	0	152	-74		1066	0.025	-0.375		1066	-0.125	0
1068	604	-27	29	20	0	157	-74		1068	0.1	-0.1		1068	0.125	-0.125
1070	606	-28	30	25	-6	157	-64		1070	0.075	0.15		1070	0.375	0
1072	611	-30	30	20	-5	167	-74		1072	0.05	-0.05		1072	-0.125	0.25
1074	615	-32	30	21	-1	162	-69		1074	0.025	-0.125		1074	0.025	0
1076	615	-33	30	20	-11	157	-69		1076	-0.275	-0.125		1076	0.025	-0.275
1078	617	-34	30	25	0	156	-78		1078	0	0.125		1078	-0.075	-0.175
1080	619	-35	29	22	-7	161	-69		1080	-0.075	-0.05		1080	0.175	-0.075
1082	617	-36	29	27	-8	161	-78		1082	0.025	0.2		1082	-0.075	-0.275
1084	619	-37	28	25	0	161	-73		1084	0.3	0.2		1084	0.425	-0.425
1086	622	-37	28	27	-8	161	-73		1086	0.05	0.05		1086	0.3	-0.55
1088	619	-37	25	24	-4	151	-63		1088	-0.1	-0.025		1088	0.55	-0.8
1090	622	-39	25	25	0	156	-64		1090	0.125	0.125		1090	0.7	-0.7
1092	619	-40	24	30	5	151	-68		1092	0.275	0.125		1092	0.45	-0.825
1094	617	-41	23	29	0	151	-68		1094	0	0.35		1094	0.7	-0.95
1096	609	-42	22	21	-1	151	-68		1096	0.1	0.025		1096	0.7	-1.2
1098	606	-42	22	30	-1	147	-68		1098	-0.025	0.25		1098	0.725	-1.325
1100	604	-42	21	26	4	147	-64		1100	0.475	0.4		1100	0.8	-1.525
1102	599	-42	21	26	-16	156	-68		1102	-0.125	0.15		1102	0.7	-1.3
1104	593	-42	21	26	-2	152	-64		1104	0.225	0.15		1104	0.925	-1.675
1106	588	-41	20	30	-1	152	-69		1106	0.25	0.25		1106	0.95	-1.675
1108	581	-41	20	24	-4	162	-79		1108	0.3	0.075		1108	0.7	-1.425
1110	577	-39	19	19	-9	157	-79		1110	0.025	-0.025		1110	0.775	-1.875
1112	570	-37	19	22	-7	157	-69		1112	-0.025	0.15		1112	0.95	-1.925
1114	565	-35	19	26	-2	162	-70		1114	0.225	0.15		1114	1.4	-2.025
1116	559	-32	18	25	0	168	-70		1116	0.275	0.125		1116	1.4	-2.125
1118	552	-30	17	20	0	163	-75		1118	0.275	-0.15		1118	1.15	-2.375
1120	547	-28	17	24	-4	164	-76		1120	0.275	0.225		1120	1.15	-2.475
1122	544	-24	17	19	-9	172	-75		1122	-0.05	-0.075		1122	1.575	-2.55
1124	536	-22	16	17	-12	178	-90		1124	-0.225	-0.025		1124	1.05	-2.4
1126	531	-18	16	25	-10	183	-85		1126	-0.1	0		1126	1.275	-2.5
1128	529	-14	16	25	0	183	-85		1128	0.275	-0.025		1128	1.425	-2.5
1130	523	-11	16	20	-5	184	-92		1130	0.125	0		1130	1.4	-2.875
1132	521	-6	17	25	-6	184	-86		1132	-0.025	-0.1		1132	1.4	-2.85
1134	516	-3	17	15	0	189	-96		1134	0.25	-0.125		1134	1.525	-3.1
1136	516	0	17	20	-5	199	-96		1136	0.2	-0.05		1136	1.425	-2.875
1138	513	4	17	20	0	200	-97		1138	0.125	0		1138	1.75	-3.2
1140	513	8	18	10	-15	208	-96		1140	-0.225	-0.375		1140	1.775	-3.125
1142	511	13	18	20	-11	208	-96		1142	-0.225	-0.15		1142	2.025	-3.375
1144	513	17	19	20	-11	219	-101		1144	-0.275	0		1144	1.8	-3.125
1146	511	22	19	20	-11	219	-107		1146	-0.15	0		1146	2	-3.45
1148	513	27	20	21	-16	219	-107		1148	-0.25	-0.1		1148	1.925	-3.625
1150	516	32	20	20	-10	232	-110		1150	-0.125	0		1150	1.675	-3.275
1152	521	37	22	16	-6	234	-107		1152	0.1	-0.35		1152	2.15	-3.5
1154	526	40	21	20	-11	243	-126		1154	-0.15	0		1154	1.525	-3.375
1156	529	45	22	20	-11	253	-126		1156	-0.025	-0.25		1156	1.675	-3.275
1158	534	48	22	26	-11	258	-121		1158	-0.15	0.05		1158	1.925	-3.25
1160	539	51	22	15	-15	263	-122		1160	-0.125	-0.35		1160	2.125	-3.375
1162	547	54	22	22	-7	274	-138		1162	0.075	-0.2		1162	1.85	-3.325
1164	552	56	22	18	-3	274	-132		1164	0.2	-0.05		1164	2	-3.325
1166	559	57	22	25	-6	283	-136		1166	-0.025	-0.1		1166	2.275	-3.35
1168	565	58	22	26	-11	283	-142		1168	0.125	-0.1		1168	1.975	-3.575
1170	575	58	21	20	-10	299	-148		1170	0	-0.25		1170	1.95	-3.2
1172	583	58	22	29	-5	298	-142		1172	0.125	-0.025		1172	2.125	-3.25
1174	591	58	22	20	-10	313	-157		1174	0.125	-0.225		1174	1.625	-3.1
1176	596	57	21	22	-13	314	-153		1176	-0.05	0.05		1176	1.825	-3.05
1178	604	57	22	20	-5	328	-167		1178	0.275	-0.25		1178	1.25	-2.6
1180	615	57	22	25	-6	333	-167		1180	-0.025	-0.1		1180	1.5	-2.85
1182	622	56	22	26	-2	343	-177		1182	0.2	-0.2		1182	1.575	-2.55
1184	629	55	22	20	0	344	-173		1184	0.375	-0.225		1184	1.3	-2.525
1186	640	55	22	20	-5	357	-187		1186	0.25	-0.225		1186	0.85	-2.1
1188	651	54	22	25	-6	364	-184		1188	0.15	-0.175		1188	1.325	-2.325
1190	656	54	22	20	-5	363	-177		1190	0.175	-0.3		1190	1.35	-2.2
1192	665	54	22	30	-10	374	-193		1192	0.05	-0.05		1192	1.075	-2.05
1194	679	54	22	20	-5	378	-187		1194	0.4	-0.375		1194	1.7	-2.275
1196	685	54	21	30	-10	384	-193		1196	0.175	-0.15		1196	1.425	-2.025
1198	692	54	22	24	-5	388	-198		1198	0.35	-0.35		1198	1.175	-1.9
1200	703	54	21	29	-10	398	-207		1200	0.325	-0.1		1200	1.05	-1.775
1202	712	54	21	30	-10	407	-212		1202	0.25	0.025		1202	1.175	-1.8
1204	717	53	20	20	-11	407	-212		1204	0.05	-0.425		1204	1.05	-1.775
1206	726	53	20	29	-5	417	-227		1206	0.35	-0.225		1206	0.65	-1.65
1208	730	52	20	30	-16	426	-221		1208	-0.1	-0.275		1208	0.825	-1.55
1210	739	52	19	30	-10	427	-226		1210	0.15	-0.25		1210	0.55	-1.525
1212	741	52	18	30	-10	428	-227		1212	0.225	-0.325		1212	0.65	-1.475
1214	746	50	18	29	-15	437	-222		1214	0.15	-0.15		1214	1.25	-1.5
1216	754	50	17	20	-11	436	-226		1216	0.35	-0.625		1216	0.925	-1.65
1218	759	49	17	30	-16	432	-217		1218	0.225	-0.35		1218	1.5	-1.85
1220	762	48	16	29	-5	447	-227		1220	0.8	-0.45		1220	1.125	-1.6
1222	767	48	17	34	-10	445	-240		1222	0.425	-0.2		1222	0.9	-1.65
1224	769	47	15	29	-15	445	-225		1224	0.175	-0.45		1224	1.275	-1.625
1226	775	47	15	29	-15	441	-221		1226	0.425	-0.575		1226	1	-1.85
1228	777	47	15	32	-12	457	-237		1228	0.5	-0.5		1228	0.85	-1.575
1230	780	47	13	32	-12	451	-231		1230	0.825	-0.425		1230	1.125	-1.85
1232	785	47	13	32	-12	456	-236		1232	0.425	-0.55		1232	1.1	-1.95
1234	791	48	12	35	-21	469	-255		1234	0.625	-0.65		1234	0.75	-1.625
1236	793	49	11	36	-17	465	-250		1236	0.225	-0.35		1236	0.875	-1.975
1238	796	50	10	38	-19	464	-245		1238	0.25	-0.4		1238	1	-2.1
1240	798	50	8	33	-23	469	-249		1240	0.3	-0.425		1240	1	-2.225
1242	803	51	7	29	-20	479	-259		1242	0.425	-0.825		1242	0.875	-2.075
1244	806	51	6	37	-13	478	-254		1244	0.625	-0.4		1244	1	-2.25
1246	811	51	5	38	-19	483	-253		1246	0.4	-0.425		1246	1.15	-2.225
1248	814	52	5	41	-12	488	-254		1248	0.65	-0.3		1248	1	-2.225
1250	818	53	4	40	-16	488	-248		1250	0.475	-0.375		1250	1.275	-2.225
1252	824	53	3	43	-19	487	-253		1252	0.325	-0.225		1252	1.5	-2.5
1254	824	53	2	35	-21	497	-272		1254	0.3	-0.575		1254	0.775	-2.35
1256	829	54	2	45	-25	502	-263		1256	0.275	-0.275		1256	1	-2.225
1258	832	54	2	44	-25	506	-277		1258	0.175	-0.175		1258	0.775	-2.375
1260	834	55	1	47	-37	511	-272		1260	0.35	-0.225		1260	0.65	-2.375
1262	837	56	0	42	-27	511	-276		1262	0.15	-0.4		1262	0.925	-2.6
1264	845	57	0	47	-22	510	-276		1264	0.325	-0.2		1264	1.05	-2.65
1266	850	58	0	52	-32	515	-261		1266	0.375	0		1266	1.3	-2.625
1268	852	59	-1	52	-32	520	-271		1268	0.075	-0.075		1268	1.3	-2.75
1270	855	62	-2	49	-45	525	-276		1270	0.075	-0.225		1270	1.3	-2.875
1272	858	64	-1	54	-29	534	-280		1272	0.375	0		1272	1.075	-2.65
1274	861	65	-2	61	-46	534	-285		1274	-0.025	0.025		1274	1.175	-2.9
1276	865	67	-2	50	-26	544	-285		1276	0.4	-0.175		1276	1.05	-2.775
1278	868	69	-2	54	-29	548	-285		1278	0.45	0.05		1278	1.05	-2.675
1280	873	72	-2	50	-35	558	-289		1280	0.075	-0.05		1280	1.075	-2.525
1282	876	74	-3	62	-37	562	-294		1282	0.05	0.1		1282	0.95	-2.55
1284	879	77	-3	53	-38	568	-294		1284	0	0.025		1284	0.95	-2.525
1286	884	81	-3	55	-35	572	-299		1286	0.15	-0.025		1286	0.95	-2.675
1288	888	83	-3	53	-38	577	-294		1288	-0.325	0.225		1288	1.2	-2.8
1290	892	86	-4	55	-35	577	-299		1290	0.15	-0.025		1290	1.075	-2.675
1292	894	88	-3	52	-32	587	-313		1292	0.3	-0.175		1292	0.6	-2.675
1294	904	91	-4	58	-33	591	-303		1294	0.125	0.125		1294	1.1	-2.675
1296	910	93	-4	56	-36	591	-303		1296	0.225	0.275		1296	1.1	-2.8
1298	915	97	-4	51	-32	601	-308		1298	-0.1	0.075		1298	1.225	-2.675
1300	917	100	-4	56	-51	606	-298		1300	-0.375	0.4		1300	1.575	-2.8
1302	926	103	-4	58	-33	615	-313		1302	0.125	0.15		1302	1.1	-2.575
1304	930	105	-5	55	-35	616	-318		1304	0.05	0.2		1304	0.85	-2.8
1306	938	108	-5	52	-47	620	-313		1306	-0.475	0.1		1306	1.1	-2.825
1308	944	110	-5	55	-35	630	-323		1308	-0.05	0.3		1308	0.725	-2.575
1310	951	115	-4	58	-48	640	-328		1310	-0.5	0.25		1310	1.075	-2.55
1312	953	117	-5	54	-44	640	-323		1312	-0.25	0.125		1312	1.2	-2.8
1314	964	120	-5	60	-45	650	-332		1314	-0.175	0.2		1314	0.975	-2.55
1316	972	122	-6	57	-42	655	-327		1316	-0.375	0.375		1316	1.1	-2.55
1318	976	125	-5	52	-47	655	-327		1318	-0.475	0.1		1318	1.35	-2.8
1320	985	127	-6	52	-38	659	-332		1320	-0.2	0.3		1320	1.1	-2.7
1322	990	131	-6	58	-39	664	-332		1322	-0.375	0.625		1322	1.225	-2.7
1324	998	133	-7	52	-38	669	-332		1324	-0.55	0.3		1324	1.475	-2.825
1326	1005	136	-7	56	-41	679	-337		1326	-0.625	0.4		1326	0.875	-2.575
1328	1016	139	-8	44	-25	689	-342		1328	-0.225	0.35		1328	1.225	-2.45
1330	1026	141	-8	56	-41	684	-342		1330	-0.525	0.775		1330	1.1	-2.675
1332	1034	143	-10	59	-44	694	-337		1332	-0.6	0.625		1332	0.975	-2.325
1334	1039	145	-11	53	-38	698	-347		1334	-0.425	0.45		1334	0.975	-2.575
1336	1050	148	-11	45	-45	703	-347		1336	-0.675	-0.05		1336	0.875	-2.475
1338	1057	149	-12	48	-28	708	-357		1338	-0.15	0.275		1338	0.975	-2.45
1340	1065	151	-12	40	-36	718	-361		1340	-0.475	-0.05		1340	0.875	-2.325
1342	1073	153	-12	52	-38	718	-357		1342	-0.35	0.1		1342	1.1	-2.45
1344	1084	155	-12	47	-37	728	-352		1344	-0.35	-0.15		1344	1.1	-2.2
1346	1093	155	-13	48	-28	733	-357		1346	0	0		1346	1.1	-2.075
1348	1102	156	-13	43	-33	733	-352		1348	-0.225	-0.125		1348	1.475	-2.2
1350	1109	158	-13	48	-28	742	-371		1350	0	-0.35		1350	0.9	-1.875
1352	1120	159	-13	49	-34	752	-371		1352	-0.25	-0.25		1352	0.525	-1.75
1354	1129	159	-14	52	-38	752	-371		1354	-0.375	-0.025		1354	0.65	-1.625
1356	1138	160	-13	42	-27	757	-371		1356	0	-0.35		1356	0.65	-1.75
1358	1151	160	-13	48	-28	767	-381		1358	-0.15	-0.2		1358	0.525	-1.5
1360	1158	160	-13	40	-30	767	-376		1360	-0.05	-0.575		1360	0.525	-1.625
1362	1169	159	-13	33	-24	772	-381		1362	0.125	-0.875		1362	0.3	-1.375
1364	1179	159	-12	40	-16	782	-391		1364	0.275	-0.4		1364	0.175	-1.25
1366	1192	159	-12	40	-16	782	-372		1366	0.3	-0.575		1366	1	-1.25
1368	1199	158	-11	30	-16	787	-391		1368	0.45	-0.825		1368	0.2	-1.15
1370	1210	157	-11	25	-20	791	-386		1370	0.05	-1.125		1370	0.45	-1.05
1372	1223	156	-10	34	-20	787	-376		1372	0.025	-0.775		1372	0.7	-1.05
1374	1233	155	-10	35	-21	801	-386		1374	-0.025	-0.6		1374	0.225	-0.7
1376	1244	154	-7	47	-18	802	-382		1376	0.075	-0.45		1376	0.325	-0.7
1378	1257	153	-6	37	-22	806	-396		1378	-0.075	-0.525		1378	0.1	-0.725
1380	1267	152	-6	42	-17	811	-396		1380	0.1	-0.2		1380	0.35	-0.475
1382	1278	150	-5	48	-24	816	-401		1382	-0.075	-0.425		1382	0	-0.125
1384	1287	148	-4	53	-23	816	-396		1384	-0.1	-0.375		1384	0.125	-0.125
1386	1298	145	-3	48	-28	816	-401		1386	-0.025	-0.45		1386	0.175	-0.175
1388	1311	143	-3	48	-24	821	-411		1388	0.1	-0.125		1388	-0.45	0.2
1390	1319	141	-2	62	-28	817	-407		1390	-0.025	0.15		1390	-0.35	0.225
1392	1329	139	-2	59	-24	822	-392		1392	0.025	-0.25		1392	-0.1	0.35
1394	1337	137	0	53	-23	817	-397		1394	0.125	-0.225		1394	0.275	0.225
1396	1350	135	0	56	-27	827	-397		1396	0.025	-0.15		1396	-0.175	0.675
1398	1357	133	0	56	-22	827	-402		1398	0.25	-0.125		1398	-0.425	0.925
1400	1366	132	2	63	-28	832	-397		1400	0.325	-0.175		1400	-0.275	1.25
1402	1373	128	2	68	-29	827	-393		1402	1	-0.4		1402	-0.05	1.25
1404	1381	127	2	56	-27	832	-398		1404	2.025	-1.9		1404	-0.3	1.5
1406	1386	125	3	63	-28	832	-412		1406	2.875	-3.225		1406	-0.85	1.7
1408	1397	124	3	63	-34	833	-399		1408	2.75	-3		1408	-0.75	2.2
1410	1402	123	3	70	-22	833	-404		1410	2.525	-2.3		1410	-0.775	2.35
1412	1407	122	3	65	-21	829	-404		1412	1.9	-1.9		1412	-0.85	2.45
1414	1409	121	4	59	-20	829	-395		1414	1.625	-1.625		1414	-0.975	2.9
1416	1413	121	4	65	-21	830	-395		1416	1.525	-1.15		1416	-0.875	3.2
1418	1413	121	4	58	-19	835	-400		1418	1.525	-1.65		1418	-0.875	3.45
1420	1409	123	4	50	-21	830	-410		1420	1.2	-1.225		1420	-1.325	3.65
1422	1407	125	3	65	-21	821	-401		1422	1.025	-0.525		1422	-1	3.675
1424	1404	127	3	68	-19	821	-401		1424	1.075	-0.35		1424	-1.375	4.075
1426	1397	129	2	66	-27	823	-408		1426	0.525	0.2		1426	-1.525	4.45
1428	1389	133	0	53	-28	813	-393		1428	0.15	-0.25		1428	-1.4	4.45
1430	1381	137	0	56	-27	808	-393		1430	-0.875	0.5		1430	-1.3	4.725
1432	1371	139	-1	69	-25	808	-388		1432	-0.8	0.675		1432	-1.775	5.075
1434	1363	143	-3	62	-28	808	-408		1434	-0.55	0.3		1434	-1.925	5.075
1436	1350	148	-4	62	-28	800	-390		1436	-0.65	0.65		1436	-1.65	5.3
1438	1337	151	-5	61	-32	790	-385		1438	-0.425	0.3		1438	-1.875	5.65
1440	1325	154	-7	70	-41	782	-386		1440	-0.15	0.15		1440	-1.85	5.75
1442	1309	157	-8	84	-69	777	-391		1442	-0.625	0.025		1442	-1.975	6
1444	1291	160	-10	132	-108	772	-386		1444	-1.35	0.85		1444	-2.275	6.425
1446	1273	162	-11	192	-143	764	-378		1446	-2.225	2		1446	-2.225	6.625
1448	1251	165	-12	183	-144	745	-369		1448	-2.25	1.775		1448	-2.525	6.8
1450	1231	168	-13	162	-123	739	-373		1450	-1.6	1.25		1450	-2.525	6.775
1452	1213	168	-13	141	-97	731	-370		1452	-0.825	0.85		1452	-2.95	7.075
1454	1190	166	-14	124	-85	713	-356		1454	-0.775	0.425		1454	-2.475	6.875
1456	1169	163	-14	111	-82	702	-360		1456	-0.575	0.1		1456	-2.85	7.125
1458	1151	161	-14	124	-80	697	-365		1458	-0.525	0.525		1458	-2.975	7.125
1460	1132	157	-15	99	-69	684	-357		1460	-0.15	-0.1		1460	-3.175	7.425
1462	1114	154	-14	86	-62	674	-361		1462	-0.075	-0.3		1462	-3.4	7.325
1464	1099	152	-16	82	-62	658	-346		1464	0.05	-0.525		1464	-3.15	7.275
1466	1084	151	-16	58	-48	645	-347		1466	0.625	-1.125		1466	-3.55	7.325
1468	1070	151	-17	63	-34	635	-337		1468	1.1	-1.225		1468	-3.05	7.45
1470	1052	150	-18	36	8	619	-341		1470	2.025	-1.675		1470	-3.625	7.3
1472	1032	152	-19	42	7	605	-317		1472	2.125	-1.625		1472	-3.15	7.3
1474	1010	152	-20	50	-6	605	-331		1474	1.925	-1.425		1474	-3.5	7.675
1476	985	151	-21	36	-2	588	-324		1476	2.025	-1.9		1476	-3.35	7.5
1478	958	149	-22	49	-15	564	-310		1478	1.825	-1.725		1478	-3.475	7.275
1480	930	145	-21	64	-35	552	-312		1480	1.325	-1.45		1480	-3.775	7.45
1482	897	141	-21	83	-44	537	-312		1482	1.35	-1.1		1482	-3.9	7.325
1484	865	137	-21	98	-54	515	-295		1484	1.1	-0.725		1484	-4.075	7.375
1486	837	132	-21	112	-54	499	-289		1486	1.1	-0.125		1486	-3.925	7.225
1488	806	127	-21	112	-54	473	-268		1488	1.225	0.125		1488	-3.275	6.825
1490	775	121	-21	112	-59	468	-272		1490	0.975	0.1		1490	-3.625	7.05
1492	746	116	-21	107	-64	448	-252		1492	0.85	-0.025		1492	-3.475	6.675
1494	717	111	-20	107	-54	438	-257		1494	1.1	-0.025		1494	-3.475	6.9
1496	692	107	-19	107	-59	417	-246		1496	0.975	0.225		1496	-3.425	6.475
1498	663	103	-19	103	-59	412	-246		1498	0.85	0.125		1498	-3.675	6.475
1500	635	99	-19	103	-63	387	-230		1500	0.875	0		1500	-3.25	6.075
1502	606	93	-18	98	-59	381	-225		1502	0.85	0		1502	-3.275	6.2
1504	577	88	-18	103	-64	367	-220		1504	0.725	-0.1		1504	-3.275	5.85
1506	550	84	-17	103	-73	352	-205		1506	0.375	0.125		1506	-3	5.7
1508	518	77	-17	112	-78	337	-215		1508	0.375	0		1508	-3.175	5.475
1510	487	72	-15	103	-73	327	-196		1510	0.375	0.125		1510	-2.825	5.475
1512	456	67	-14	107	-78	313	-191		1512	0.625	0		1512	-2.825	5.25
1514	425	63	-14	107	-83	298	-191		1514	0.125	0.35		1514	-3.075	5.125
1516	397	57	-13	112	-83	288	-190		1516	0.375	0.225		1516	-2.925	4.875
1518	374	52	-12	118	-88	273	-171		1518	0.125	0.625		1518	-2.45	4.75
1520	345	46	-12	122	-88	254	-161		1520	0	0.85		1520	-2.175	4.125
1522	322	40	-11	127	-98	244	-156		1522	0	0.6		1522	-2.05	4.125
1524	293	33	-8	127	-98	220	-132		1524	-0.25	0.975		1524	-1.65	3.6
1526	272	27	-7	117	-98	210	-132		1526	-0.1	0.475		1526	-1.85	3.3
1528	252	19	-6	107	-103	200	-137		1528	-0.375	0.225		1528	-1.9	3.25
1530	228	13	-4	108	-98	186	-127		1530	-0.25	0.625		1530	-1.7	2.925
1532	212	4	-1	108	-98	181	-113		1532	-0.125	0.25		1532	-1.175	2.875
1534	192	-2	0	108	-98	162	-118		1534	-0.125	0.5		1534	-1.55	2.525
1536	176	-10	0	98	-98	158	-109		1536	-0.125	-0.125		1536	-1.225	2.325
1538	160	-15	-1	98	-93	153	-99		1538	0.125	0		1538	-0.9	2.25
1540	145	-19	-4	103	-98	144	-100		1540	-0.1	-0.125		1540	-0.775	2.125
1542	129	-20	-8	98	-93	133	-94		1542	-0.125	0.25		1542	-0.525	1.75
1544	119	-25	-8	107	-93	133	-89		1544	0.15	0.075		1544	-0.55	1.775
1546	111	-32	-8	98	-88	124	-85		1546	0	0		1546	-0.25	1.45
1548	104	-34	-7	112	-93	118	-88		1548	-0.1	0.45		1548	-0.425	1.3
1550	93	-40	-7	98	-88	108	-83		1550	-0.125	0.5		1550	0	1
1552	86	-39	-7	107	-103	103	-78		1552	-0.475	0.575		1552	-0.075	0.95
1554	77	-39	-5	93	-88	93	-68		1554	-0.1	0		1554	0.35	0.775
1556	72	-36	-6	103	-98	93	-73		1556	-0.475	0.6		1556	0	0.75
1558	67	-35	-5	93	-93	83	-73		1558	-0.225	0.1		1558	0.25	0.6
1560	63	-33	-7	88	-88	89	-74		1560	-0.35	0.35		1560	0.25	0.6
1562	59	-33	-5	103	-98	79	-74		1562	-0.5	0.25		1562	0.125	0.625
1564	54	-32	-6	88	-88	76	-66		1564	-0.35	0.1		1564	0.125	0.25
1566	54	-29	-5	98	-94	78	-58		1566	-0.475	0.1		1566	0.45	0.525
1568	52	-32	-6	98	-88	70	-61		1568	-0.325	0.35		1568	0.525	0.175
1570	49	-28	-5	83	-88	69	-59		1570	-0.45	0.075		1570	0.35	0.15
1572	47	-31	-5	98	-93	66	-66		1572	-0.7	0.475		1572	0.325	0.05
1574	45	-31	-5	88	-93	61	-56		1574	-0.7	0.225		1574	0.375	-0.025
1576	41	-28	-4	103	-93	65	-60		1576	-0.825	0.575		1576	0.475	0.025
1578	39	-31	-3	98	-98	63	-63		1578	-0.975	0.475		1578	0.3	-0.05
1580	36	-28	-2	108	-94	59	-69		1580	-0.7	0.7		1580	0.15	-0.15
1582	36	-30	-2	88	-88	63	-73		1582	-0.825	0.6		1582	0.2	0.15
1584	34	-31	0	104	-99	62	-67		1584	-0.975	0.375		1584	0.025	-0.15
1586	34	-31	0	98	-88	66	-75		1586	-0.7	0.6		1586	-0.05	0.075
1588	34	-31	0	94	-89	66	-71		1588	-0.6	0.1		1588	0.125	0.125
1590	31	-33	2	78	-83	68	-83		1590	-0.7	-0.175		1590	-0.325	0.175
1592	31	-32	1	84	-84	65	-75		1592	-0.825	0.35		1592	-0.175	-0.075
1594	31	-33	2	93	-84	62	-82		1594	-0.7	0.55		1594	-0.15	-0.225
1596	31	-34	2	79	-79	63	-73		1596	-0.7	0.075		1596	0.25	-0.125
1598	34	-36	2	89	-84	59	-83		1598	-0.825	0.325		1598	0.025	-0.15
1600	36	-34	3	74	-74	65	-84		1600	-0.7	0.225		1600	-0.075	-0.025
1602	36	-38	3	93	-78	54	-79		1602	-0.775	0.8		1602	0.075	-0.45
1604	41	-37	4	84	-74	66	-71		1604	-0.6	0.1		1604	0.05	0.075
1606	39	-41	2	94	-75	57	-76		1606	-0.625	0.35		1606	-0.025	-0.45
1608	45	-40	5	84	-75	63	-82		1608	-0.85	0.35		1608	-0.3	-0.175
1610	45	-44	3	80	-70	63	-73		1610	-0.6	0.125		1610	0.075	-0.2
1612	52	-45	3	79	-65	64	-79		1612	-0.475	0.1		1612	-0.225	-0.15
1614	54	-49	4	79	-65	62	-71		1614	-0.5	0.375		1614	-0.15	-0.175
1616	63	-50	3	80	-60	64	-79		1616	-0.45	0.1		1616	-0.25	-0.125
1618	63	-53	3	79	-59	65	-75		1618	-0.425	0.075		1618	-0.2	-0.175
1620	67	-60	3	80	-66	65	-75		1620	-0.7	0.325		1620	-0.2	-0.175
1622	72	-58	2	64	-55	57	-81		1622	-0.525	-0.1		1622	-0.375	-0.225
1624	77	-67	3	89	-60	68	-68		1624	-0.45	0.575		1624	-0.025	-0.1
1626	83	-70	3	74	-60	63	-73		1626	-0.675	0.05		1626	0.075	-0.325
1628	90	-73	0	90	-65	61	-76		1628	-0.775	0.55		1628	-0.45	-0.15
1630	99	-81	4	85	-55	61	-70		1630	-0.525	0.175		1630	-0.15	-0.175
1632	104	-84	2	70	-51	68	-68		1632	-0.575	0.425		1632	-0.075	-0.025
1634	109	-88	2	71	-56	71	-76		1634	-0.675	0.075		1634	-0.475	0.225
1636	114	-94	1	76	-51	68	-83		1636	-0.475	0.225		1636	-0.7	0.1
1638	122	-96	4	76	-51	65	-84		1638	-0.55	0.075		1638	-0.725	0.025
1640	127	-103	0	65	-46	66	-81		1640	-0.425	-0.2		1640	-0.7	-0.05
1642	135	-108	4	61	-47	72	-82		1642	-0.45	-0.3		1642	-0.55	0.3
1644	142	-115	1	80	-50	63	-73		1644	-0.525	0.3		1644	-0.375	0
1646	153	-119	3	80	-50	75	-75		1646	-0.625	0.275		1646	-0.3	0.3
1648	160	-126	2	70	-41	70	-70		1648	-0.525	0.275		1648	-0.425	0.425
1650	166	-129	3	75	-46	71	-76		1650	-0.375	0.125		1650	-0.475	0.35
1652	174	-136	3	75	-46	70	-70		1652	-0.55	0.3		1652	-0.625	0.25
1654	184	-140	6	64	-45	69	-65		1654	-0.525	0.025		1654	-0.275	0.5
1656	192	-144	2	76	-42	69	-69		1656	-0.575	0.2		1656	-0.575	0.475
1658	202	-149	5	76	-42	72	-67		1658	-0.65	0.525		1658	-0.35	0.475
1660	207	-154	3	67	-38	72	-67		1660	-0.4	-0.1		1660	-0.425	0.65
1662	218	-158	5	68	-34	66	-66		1662	-0.15	-0.225		1662	-0.2	0.7
1664	225	-162	4	66	-42	72	-67		1664	-0.475	-0.25		1664	-0.4	0.775
1666	233	-168	6	72	-33	76	-76		1666	-0.225	0.225		1666	-0.325	0.7
1668	239	-170	7	68	-34	67	-58		1668	-0.375	-0.225		1668	-0.2	0.525
1670	248	-176	6	78	-34	68	-64		1670	-0.2	0.075		1670	-0.375	0.575
1672	257	-180	5	53	-28	69	-65		1672	-0.3	-0.425		1672	-0.275	0.625
1674	262	-188	7	68	-29	62	-57		1674	-0.1	-0.4		1674	0.075	0.55
1676	270	-189	7	67	-32	64	-55		1676	-0.25	-0.075		1676	0.1	0.75
1678	277	-193	6	73	-29	64	-55		1678	-0.225	-0.25		1678	0.225	0.75
1680	288	-201	7	73	-29	68	-53		1680	-0.25	0.025		1680	0.175	0.8
1682	298	-203	8	73	-29	60	-60		1682	-0.075	-0.425		1682	0.1	0.625
1684	306	-208	7	68	-29	63	-58		1684	-0.375	0.025		1684	0.3	0.675
1686	313	-217	8	69	-25	63	-63		1686	-0.125	-0.225		1686	0.1	0.625
1688	324	-219	11	59	-20	53	-53		1688	-0.05	-0.55		1688	0.275	0.2
1690	334	-225	10	70	-31	57	-57		1690	-0.2	-0.15		1690	0.375	0.375
1692	345	-229	12	63	-24	60	-45		1692	-0.175	-0.675		1692	0.6	0.275
1694	358	-233	10	63	-24	49	-54		1694	-0.05	-0.55		1694	0.425	0.3
1696	370	-231	12	68	-19	50	-46		1696	0.1	-0.2		1696	0.625	0.325
1698	386	-227	6	55	-16	53	-53		1698	0.05	-0.65		1698	0.3	0.55
1700	404	-224	11	71	-22	46	-50		1700	0.05	-0.275		1700	0.35	0.275
1702	425	-218	6	77	-28	38	-58		1702	-0.25	-0.1		1702	0.175	-0.05
1704	451	-211	10	76	-23	41	-51		1704	-0.025	0.025		1704	0.4	0.075
1706	482	-206	6	63	-24	48	-63		1706	0	-0.625		1706	0.15	0.2
1708	513	-193	8	77	-19	46	-50		1708	0.125	-0.275		1708	0.175	0.1
1710	550	-184	6	75	-26	45	-49		1710	0.175	-0.525		1710	0.425	0.225
1712	586	-169	6	70	-16	44	-54		1712	0.325	-0.7		1712	0.375	-0.125
1714	622	-155	5	84	-25	40	-60		1714	-0.05	-0.175		1714	0	0.25
1716	656	-145	6	70	-22	34	-59		1716	0.175	-0.925		1716	0.125	-0.275
1718	685	-141	6	83	-20	34	-64		1718	0.225	-0.225		1718	-0.05	-0.075
1720	708	-141	7	72	-19	36	-60		1720	0.225	-0.35		1720	0.15	-0.15
1722	726	-145	10	90	-26	35	-64		1722	0.125	-0.125		1722	0.025	-0.125
1724	744	-151	11	67	-14	36	-70		1724	0.375	-0.775		1724	0	-0.125
1726	759	-156	11	78	-20	38	-67		1726	0.225	-0.5		1726	-0.05	-0.05
1728	775	-162	10	81	-18	45	-64		1728	0.275	-0.05		1728	0.275	0.125
1730	788	-167	8	76	-23	42	-72		1730	0.275	-0.65		1730	-0.075	0.05
1732	806	-171	7	90	-17	49	-69		1732	0.325	-0.35		1732	-0.1	0.225
1734	821	-174	5	85	-22	37	-71		1734	0.4	-0.15		1734	-0.1	-0.25
1736	845	-174	1	76	-23	37	-71		1736	0.375	-0.75		1736	-0.05	-0.3
1738	863	-173	0	81	-18	31	-65		1738	0.5	-0.625		1738	0.275	-0.5
1740	886	-173	-3	82	-24	35	-64		1740	0.5	-0.4		1740	0.225	-0.475
1742	906	-172	-5	81	-18	40	-65		1742	0.6	-0.75		1742	0.175	-0.3
1744	928	-171	-8	75	-22	38	-67		1744	0.475	-0.625		1744	0.225	-0.225
1746	949	-169	-7	88	-24	40	-69		1746	0.725	-0.85		1746	0.275	-0.15
1748	967	-170	-8	88	-24	42	-57		1748	0.55	-0.525		1748	0.475	-0.125
1750	982	-170	-11	96	-33	36	-66		1750	0.15	-0.175		1750	0.325	-0.225
1752	998	-169	-10	98	-29	49	-69		1752	0.45	0.175		1752	0.35	-0.1
1754	1014	-169	-11	91	-23	30	-60		1754	0.6	-0.375		1754	0.525	-0.55
1756	1026	-169	-12	107	-29	45	-64		1756	0.475	0.25		1756	0.575	-0.175
1758	1039	-169	-13	92	-29	37	-62		1758	0.425	-0.425		1758	0.525	-0.55
1760	1052	-170	-14	86	-28	42	-66		1760	0.55	-0.55		1760	0.425	-0.425
1762	1062	-170	-15	95	-31	40	-65		1762	0.375	-0.35		1762	0.55	-0.3
1764	1073	-170	-17	98	-29	41	-70		1764	0.525	-0.25		1764	0.475	-0.475
1766	1080	-171	-17	98	-29	40	-65		1766	0.55	-0.525		1766	0.65	-0.55
1768	1088	-170	-19	83	-29	40	-75		1768	0.425	-0.65		1768	0.65	-0.675
1770	1096	-170	-21	102	-34	40	-69		1770	0.425	-0.425		1770	0.7	-0.575
1772	1102	-171	-22	104	-30	40	-65		1772	0.5	-0.25		1772	0.95	-0.575
1774	1104	-169	-23	91	-38	47	-67		1774	0.375	-0.4		1774	1.125	-0.425
1776	1106	-169	-24	106	-38	49	-69		1776	0.325	0.05		1776	1.1	-0.5
1778	1106	-169	-24	106	-38	51	-76		1778	0.3	-0.05		1778	1.15	-0.55
1780	1109	-168	-27	98	-44	54	-73		1780	0.05	-0.05		1780	1.475	-0.5
1782	1104	-168	-27	111	-42	52	-72		1782	0.125	0.125		1782	1.4	-0.55
1784	1102	-168	-27	100	-41	47	-76		1784	0.05	0.325		1784	1.6	-0.725
1786	1096	-167	-28	122	-53	46	-80		1786	-0.1	0.25		1786	1.5	-0.875
1788	1093	-166	-28	109	-46	47	-76		1788	0.2	-0.1		1788	1.85	-0.625
1790	1088	-165	-28	103	-39	45	-79		1790	0.4	-0.15		1790	2	-1.125
1792	1080	-165	-28	91	-47	53	-83		1792	-0.125	-0.125		1792	2.125	-1.05
1794	1073	-163	-29	106	-47	52	-81		1794	0.275	-0.525		1794	2.175	-1.075
1796	1065	-162	-29	97	-48	52	-87		1796	0.025	-0.15		1796	2.225	-1.025
1798	1057	-161	-29	109	-46	59	-83		1798	0.1	0.025		1798	2.35	-1
1800	1047	-159	-30	108	-50	59	-83		1800	0.1	-0.125		1800	2.325	-0.85
1802	1039	-157	-29	109	-46	52	-87		1802	0.125	0.35		1802	2.175	-1.1
1804	1028	-156	-29	108	-50	60	-89		1804	-0.025	0.125		1804	2.275	-0.925
1806	1018	-155	-30	119	-51	62	-91		1806	-0.2	0.425		1806	2.275	-1.15
1808	1008	-155	-31	109	-46	67	-101		1808	0.1	0.025		1808	1.9	-0.8
1810	1000	-155	-30	119	-51	63	-97		1810	0.05	0.3		1810	2.25	-1.025
1812	990	-155	-32	114	-50	63	-103		1812	-0.05	0.425		1812	2	-1.275
1814	980	-155	-33	107	-53	64	-112		1814	-0.1	-0.125		1814	1.675	-1.175
1816	969	-154	-33	104	-51	69	-113		1816	-0.025	-0.1		1816	1.65	-1.05
1818	967	-154	-34	108	-50	73	-122		1818	0.025	0.1		1818	1.25	-0.775
1820	958	-155	-34	100	-46	74	-132		1820	-0.05	0.05		1820	0.975	-0.95
1822	953	-155	-36	106	-47	74	-128		1822	-0.1	0.1		1822	1.2	-0.725
1824	946	-155	-37	87	-43	76	-140		1824	-0.05	-0.075		1824	0.575	-0.6
1826	940	-156	-38	112	-49	81	-140		1826	-0.2	0.55		1826	0.75	-0.65
1828	933	-156	-40	113	-54	72	-150		1828	-0.225	0.475		1828	0.425	-0.8
1830	930	-156	-41	109	-55	90	-159		1830	-0.475	0.35		1830	0.025	-0.175
1832	922	-155	-42	96	-42	95	-168		1832	-0.05	0.3		1832	-0.025	-0.225
1834	917	-155	-45	127	-58	95	-168		1834	-0.575	1.1		1834	-0.225	-0.4
1836	912	-155	-46	103	-49	93	-176		1836	-0.325	0.575		1836	-0.425	-0.3
1838	904	-154	-48	108	-50	99	-177		1838	-0.4	0.375		1838	-0.375	-0.25
1840	902	-154	-50	113	-54	93	-176		1840	-0.55	0.575		1840	-0.575	-0.275
1842	897	-152	-51	95	-51	96	-174		1842	-0.5	0.25		1842	-0.675	0.075
1844	888	-151	-53	103	-49	97	-180		1844	-0.575	0.325		1844	-0.725	-0.25
1846	884	-149	-55	102	-43	108	-182		1846	-0.25	0.375		1846	-0.925	0.175
1848	879	-146	-56	108	-50	99	-177		1848	-0.575	0.7		1848	-0.775	-0.175
1850	870	-145	-58	107	-53	104	-187		1850	-0.625	0.525		1850	-1.125	0.025
1852	863	-144	-59	97	-48	114	-183		1852	-0.45	0.45		1852	-1.175	0.3
1854	861	-142	-60	112	-49	111	-179		1854	-0.55	0.8		1854	-1.3	0.45
1856	850	-141	-62	108	-50	111	-179		1856	-0.7	0.95		1856	-1.3	0.2
1858	845	-139	-63	104	-51	104	-172		1858	-0.7	0.7		1858	-1.425	-0.025
1860	840	-138	-62	98	-44	112	-171		1860	-0.65	0.8		1860	-1.35	0.25
1862	834	-137	-62	102	-43	103	-176		1862	-0.55	0.825		1862	-1.525	0.175
1864	827	-136	-62	90	-41	100	-163		1864	-0.6	0.375		1864	-1.4	-0.075
1866	818	-133	-59	90	-41	107	-170		1866	-0.575	0.6		1866	-1.625	-0.075
1868	816	-132	-59	94	-45	104	-167		1868	-0.6	0.625		1868	-1.55	-0.15
1870	809	-132	-58	95	-36	97	-160		1870	-0.55	0.8		1870	-1.425	-0.4
1872	803	-129	-58	84	-40	104	-167		1872	-0.6	0.725		1872	-1.725	-0.1
1874	796	-127	-56	83	-35	111	-159		1874	-0.375	0.475		1874	-1.4	-0.025
1876	788	-126	-55	80	-36	105	-159		1876	-0.5	0.5		1876	-1.525	-0.2
1878	777	-125	-55	93	-34	109	-162		1878	-0.5	1.125		1878	-1.475	-0.1
1880	769	-123	-54	90	-32	104	-153		1880	-0.275	0.875		1880	-1.5	-0.325
1882	764	-120	-54	85	-31	93	-147		1882	-0.4	0.9		1882	-1.3	-0.775
1884	757	-117	-53	90	-26	107	-151		1884	-0.2	0.95		1884	-1.4	-0.3
1886	749	-115	-53	87	-33	101	-145		1886	-0.55	1.05		1886	-1.25	-0.45
1888	741	-111	-53	80	-27	106	-146		1888	-0.275	0.625		1888	-1.125	-0.475
1890	733	-109	-52	86	-28	103	-142		1890	-0.425	1.025		1890	-1.05	-0.675
1892	723	-106	-53	79	-30	102	-136		1892	-0.45	1.075		1892	-1.025	-0.8
1894	717	-102	-52	80	-27	93	-127		1894	-0.275	0.625		1894	-0.875	-0.95
1896	712	-98	-52	70	-22	103	-127		1896	-0.175	0.9		1896	-0.775	-0.925
1898	705	-93	-52	76	-23	105	-115		1898	-0.3	1.25		1898	-0.575	-1.025
1900	699	-89	-53	66	-18	102	-117		1900	-0.225	0.825		1900	-0.55	-1.175
1902	694	-85	-53	69	-21	96	-115		1902	-0.35	0.7		1902	-0.3	-1.525
1904	689	-80	-52	75	-17	103	-107		1904	-0.175	1.25		1904	-0.175	-1.375
1906	685	-75	-52	66	-18	110	-105		1906	-0.2	0.9		1906	-0.1	-1.35
1908	676	-72	-52	69	-21	110	-105		1908	-0.375	1.1		1908	-0.025	-1.55
1910	674	-67	-51	63	-14	113	-103		1910	-0.3	0.925		1910	0.2	-1.65
1912	669	-64	-51	55	-16	108	-98		1912	-0.1	0.575		1912	0.175	-1.75
1914	663	-59	-50	64	-20	112	-103		1914	-0.35	0.725		1914	0.1	-1.85
1916	658	-56	-50	60	-16	113	-98		1916	-0.2	0.825		1916	0.325	-1.9
1918	653	-53	-49	48	-14	113	-103		1918	-0.075	0.55		1918	0.05	-1.875
1920	647	-50	-48	55	-21	117	-93		1920	-0.375	0.975		1920	0.45	-1.925
1922	642	-48	-48	49	-15	124	-95		1922	-0.125	0.475		1922	0.525	-2.125
1924	638	-45	-47	52	-18	119	-95		1924	-0.3	0.525		1924	0.55	-2.4
1926	635	-42	-46	45	-11	119	-95		1926	-0.125	0.5		1926	0.5	-2.45
1928	627	-41	-46	55	-16	125	-101		1928	-0.15	0.625		1928	0.8	-2.525
1930	622	-39	-46	45	-11	130	-100		1930	-0.025	0.5		1930	0.55	-2.5
1932	619	-37	-46	36	-12	134	-95		1932	-0.175	0.4		1932	0.625	-2.45
1934	617	-36	-45	55	-16	131	-92		1934	-0.025	1		1934	1.05	-2.525
1936	615	-33	-45	34	-15	140	-96		1936	-0.1	0.35		1936	0.775	-2.475
1938	609	-30	-45	26	-11	146	-92		1938	-0.15	0.15		1938	1.025	-2.35
1940	609	-27	-44	33	-9	149	-95		1940	-0.075	0.2		1940	0.825	-2.4
1942	609	-27	-46	41	-7	157	-103		1942	0.075	0.525		1942	0.85	-2.325
1944	601	-29	-48	25	-10	158	-100		1944	-0.125	0.125		1944	0.825	-2.425
1946	596	-29	-48	30	-10	164	-101		1946	0.025	0.25		1946	0.675	-2.4
1948	596	-28	-48	25	-6	172	-104		1948	0.225	0.25		1948	0.8	-2.15
1950	593	-27	-48	26	-2	179	-111		1950	0.075	0.4		1950	0.7	-2.075
1952	591	-25	-47	32	-12	178	-105		1952	-0.175	0.2		1952	0.75	-2.2
1954	591	-24	-46	35	-6	186	-107		1954	0.225	0.375		1954	0.825	-1.9
1956	588	-28	-46	27	-8	189	-111		1956	0.175	0.175		1956	0.85	-2.075
1958	581	-29	-46	26	-11	188	-105		1958	0	0		1958	0.95	-2.15
1960	577	-30	-47	16	-6	194	-111		1960	0.225	0.025		1960	0.825	-2.15
1962	581	-28	-46	30	-10	209	-116		1962	0.1	0.4		1962	0.625	-1.7
1964	581	-28	-47	31	-6	215	-117		1964	0	0.375		1964	0.65	-1.85
1966	581	-28	-46	25	-6	217	-115		1966	0.125	0.125		1966	0.9	-1.775
1968	577	-27	-46	30	-10	226	-133		1968	-0.075	0.2		1968	0.675	-1.9
1970	577	-27	-46	25	-10	230	-122		1970	-0.125	0.125		1970	0.85	-1.7
1972	575	-27	-46	20	-5	232	-120		1972	-0.075	0.2		1972	0.9	-2.025
1974	573	-25	-46	15	-15	232	-134		1974	-0.25	-0.125		1974	0.5	-2.1
1976	573	-25	-46	20	-11	239	-127		1976	-0.15	0.25		1976	0.625	-1.85
1978	570	-25	-46	20	-5	240	-133		1978	0.125	0.125		1978	0.775	-2.125
1980	568	-25	-46	25	-6	245	-128		1980	0.1	0.125		1980	0.825	-2.05
1982	568	-25	-46	20	-10	250	-137		1982	0.125	0.125		1982	0.625	-1.95
1984	565	-24	-46	20	-5	255	-133		1984	0.25	0.125		1984	0.9	-2
1986	559	-25	-46	20	-11	260	-128		1986	-0.025	0.125		1986	1	-2.1
1988	557	-25	-46	15	-15	258	-136		1988	-0.375	-0.125		1988	0.7	-2.05
1990	554	-24	-46	10	-5	262	-139		1990	0.225	-0.1		1990	0.75	-2.2
1992	552	-24	-46	24	-5	266	-135		1992	0.025	-0.025		1992	0.825	-2.175
1994	547	-24	-46	20	-15	262	-140		1994	-0.1	0		1994	0.725	-2.425
1996	544	-24	-46	20	-15	272	-145		1996	-0.25	0.25		1996	1.05	-2.15
1998	541	-23	-46	26	-11	274	-143		1998	-0.025	0.4		1998	0.975	-2.225
2000	539	-23	-45	15	-15	280	-144		2000	-0.225	-0.025		2000	0.95	-2.075
2002	534	-22	-46	14	-14	277	-141		2002	-0.15	0.025		2002	1	-2.375
2004	531	-21	-45	16	-6	289	-143		2004	-0.15	-0.1		2004	0.9	-2.025
2006	526	-21	-45	20	-11	288	-151		2006	0.025	0.075		2006	0.8	-2
2008	526	-19	-45	22	-7	302	-160		2008	-0.05	0.175		2008	0.65	-1.625
2010	523	-19	-45	20	-5	298	-156		2010	0	0.25		2010	0.65	-1.625
2012	523	-16	-45	12	-2	313	-156		2012	0.1	-0.1		2012	0.475	-1.325
2014	521	-15	-45	20	-5	316	-154		2014	-0.125	0.125		2014	0.75	-1.225
2016	518	-13	-45	10	-5	313	-152		2016	0.075	-0.075		2016	0.55	-1.175
2018	518	-11	-45	15	-10	325	-164		2018	-0.25	0		2018	0.45	-0.825
2020	518	-10	-44	20	-10	327	-161		2020	-0.25	0		2020	0.775	-0.9
2022	518	-8	-44	15	-15	328	-162		2022	-0.225	-0.025		2022	0.625	-0.625
2024	516	-6	-44	15	-15	335	-169		2024	-0.35	-0.15		2024	0.15	-0.65
2026	518	-5	-44	15	-10	344	-168		2026	0.175	0.075		2026	0.15	-0.275
2028	518	-4	-44	20	0	340	-164		2028	0.25	0.125		2028	0.7	-0.35
2030	518	-2	-44	14	-14	350	-169		2030	0.1	-0.1		2030	0.425	-0.3
2032	518	-2	-44	25	-6	353	-168		2032	0.1	0.25		2032	0.5	-0.125
2034	518	-1	-44	20	-11	359	-169		2034	-0.275	0.125		2034	0.325	0.025
2036	516	-1	-44	10	-5	358	-187		2036	-0.1	-0.275		2036	0.025	-0.15
2038	518	0	-42	10	-10	363	-182		2038	-0.025	-0.225		2038	-0.075	0.1
2040	518	-1	-42	16	-6	363	-182		2040	0.2	0.05		2040	0.1	0.025
2042	516	-1	-42	13	-8	372	-181		2042	-0.075	0.075		2042	0.35	0.275
2044	518	-2	-42	20	0	370	-179		2044	0	0.125		2044	0.05	0.075
2046	518	-2	-42	17	-12	368	-183		2046	-0.3	0.175		2046	-0.05	0.025
2048	518	-3	-42	15	-5	367	-186		2048	0.025	-0.025		2048	-0.125	0
2050	516	-5	-42	10	-5	363	-182		2050	0.025	-0.15		2050	-0.075	-0.175
2052	516	-6	-42	16	-6	366	-175		2052	0.075	-0.075		2052	0.15	-0.025
2054	513	-7	-42	15	0	365	-184		2054	0.15	-0.025		2054	-0.125	-0.125
2056	511	-11	-42	13	-8	360	-174		2056	0.15	-0.025		2056	0.225	-0.2
2058	508	-12	-42	15	0	358	-182		2058	0.05	0.075		2058	0.125	-0.375
2060	508	-14	-44	20	0	363	-192		2060	0.25	0.125		2060	0	-0.125
2062	505	-16	-42	16	-6	353	-187		2062	0	0		2062	0.075	-0.45
2064	503	-17	-42	21	-1	361	-175		2064	0	0		2064	-0.1	-0.15
2066	498	-20	-42	12	-17	355	-174		2066	-0.25	0.125		2066	0.05	-0.4
2068	495	-21	-42	15	-10	354	-192		2068	-0.225	-0.15		2068	-0.475	-0.375
2070	495	-22	-42	18	-18	362	-186		2070	-0.325	0.2		2070	-0.2	-0.05
2072	492	-23	-41	15	-10	358	-188		2072	-0.225	-0.15		2072	-0.15	-0.1
2074	489	-24	-41	15	0	358	-182		2074	0.125	0		2074	-0.325	-0.15
2076	489	-24	-41	21	-1	364	-188		2076	0.15	-0.025		2076	-0.2	-0.05
2078	487	-25	-41	19	-9	359	-179		2078	-0.225	0.1		2078	-0.3	0.15
2080	485	-27	-41	14	-14	362	-186		2080	-0.325	-0.175		2080	-0.25	0.025
2082	485	-27	-40	10	-5	361	-195		2082	0.025	-0.15		2082	-0.725	0.125
2084	480	-27	-40	15	0	367	-181		2084	0.05	0.075		2084	-0.3	0.3
2086	477	-28	-40	10	0	367	-181		2086	0.05	-0.05		2086	-0.3	0.3
2088	474	-25	-39	16	-6	367	-181		2088	-0.15	0.025		2088	-0.1	0.225
2090	474	-24	-39	16	-6	370	-179		2090	-0.1	0.1		2090	-0.325	0.575
2092	471	-22	-39	19	-9	367	-181		2092	-0.025	0.15		2092	-0.325	0.45
2094	471	-21	-38	16	-6	370	-179		2094	-0.1	0.1		2094	-0.125	0.5
2096	469	-17	-38	14	-14	368	-183		2096	-0.35	0.1		2096	-0.6	0.45
2098	474	-11	-34	12	-2	373	-187		2098	-0.05	-0.075		2098	-0.7	0.575
2100	477	-5	-32	15	-10	368	-192		2100	-0.1	-0.025		2100	-0.825	0.45
2102	487	3	-28	16	-6	371	-190		2102	-0.025	-0.1		2102	-0.55	0.45
2104	495	12	-23	21	-1	367	-171		2104	0.1	0.275		2104	-0.075	0.35
2106	505	21	-18	7	-7	371	-176		2106	-0.025	-0.225		2106	-0.575	0.7
2108	511	25	-14	21	-1	369	-173		2108	-0.025	0.15		2108	-0.175	0.45
2110	516	30	-12	10	-5	364	-178		2110	0.175	-0.175		2110	-0.575	0.6
2112	518	30	-10	21	-1	362	-182		2112	0	0		2112	-0.375	0.375
2114	518	23	-11	15	-5	364	-169		2114	-0.125	-0.125		2114	-0.05	0.425
2116	516	15	-14	22	-7	366	-180		2116	-0.175	0.175		2116	-0.4	0.65
2118	516	5	-18	15	0	353	-167		2118	0.2	0.05		2118	-0.425	0.425
2120	516	-3	-22	21	-1	361	-176		2120	0.25	0.025		2120	-0.4	0.65
2122	516	-12	-25	16	-6	356	-166		2122	-0.025	-0.2		2122	-0.175	0.65
2124	513	-19	-29	12	-2	355	-169		2124	0.1	-0.325		2124	-0.55	0.925
2126	516	-24	-32	12	-2	355	-169		2126	0.25	-0.125		2126	-0.425	0.8
2128	516	-29	-33	15	0	358	-177		2128	0.025	-0.15		2128	-0.5	1
2130	516	-33	-34	12	-2	347	-166		2130	0.4	-0.15		2130	-0.475	0.85
2132	521	-33	-34	13	-8	349	-168		2132	-0.075	-0.275		2132	-0.75	1.125
2134	523	-33	-33	12	-2	350	-174		2134	0.275	-0.25		2134	-0.65	1.25
2136	531	-29	-31	10	0	350	-159		2136	0.025	-0.275		2136	-0.2	1.425
2138	539	-22	-29	15	0	350	-159		2138	0.075	-0.075		2138	-0.25	1.5
2140	550	-12	-25	16	-6	350	-159		2140	0.175	-0.15		2140	-0.525	1.775
2142	559	0	-22	20	-5	353	-168		2142	-0.125	-0.125		2142	-0.825	2.05
2144	570	12	-19	10	-5	353	-168		2144	0.05	-0.3		2144	-0.625	1.975
2146	583	23	-16	16	-6	343	-153		2146	0.025	-0.15		2146	-0.325	1.9
2148	593	36	-13	15	0	351	-166		2148	0.15	-0.025		2148	-0.95	2.3
2150	604	46	-10	17	-12	340	-155		2150	-0.3	-0.2		2150	-0.525	2.225
2152	615	52	-7	21	-1	347	-167		2152	0.1	-0.075		2152	-1.25	2.45
2154	624	56	-4	20	0	347	-167		2154	0.15	-0.125		2154	-1.025	2.85
2156	633	57	-3	15	0	340	-164		2156	0.25	-0.125		2156	-1.05	2.625
2158	640	55	-3	13	-8	336	-150		2158	0.125	-0.225		2158	-0.725	2.675
2160	645	54	-3	20	-11	335	-160		2160	0.05	-0.05		2160	-1.35	2.8
2162	656	53	-2	24	-5	330	-159		2162	0.125	-0.025		2162	-1.025	2.725
2164	661	53	-1	25	-6	318	-147		2164	-0.15	0		2164	-1.175	2.775
2166	671	53	1	17	-12	323	-152		2166	-0.175	-0.175		2166	-1.075	2.925
2168	681	56	3	21	-1	318	-157		2168	0.1	0.025		2168	-1.45	2.925
2170	692	58	4	18	-18	313	-147		2170	-0.45	-0.175		2170	-1.15	3.1
2172	705	60	7	24	-5	304	-138		2172	0.175	0.175		2172	-1.175	3
2174	715	63	10	22	-13	300	-148		2174	-0.3	-0.2		2174	-1.1	2.825
2176	730	64	12	21	-1	293	-151		2176	0.125	-0.25		2176	-1.225	2.925
2178	741	65	14	18	-3	290	-149		2178	0.2	-0.2		2178	-1.25	2.825
2180	751	65	15	22	-13	279	-138		2180	0	0		2180	-1.25	2.7
2182	764	66	17	25	0	271	-135		2182	0.275	-0.025		2182	-1.05	2.725
2184	777	66	19	22	-7	274	-143		2184	0.075	-0.075		2184	-1.325	2.775
2186	788	66	20	22	-7	267	-140		2186	0	0		2186	-1.575	2.775
2188	800	65	21	16	-6	259	-128		2188	0.025	-0.15		2188	-1	2.675
2190	809	64	22	25	0	251	-134		2190	0.475	0.05		2190	-1.325	2.65
2192	821	64	23	24	-5	249	-117		2192	-0.125	-0.025		2192	-0.975	2.55
2194	829	63	24	25	-6	233	-126		2194	0.175	0.075		2194	-1.325	2.4
2196	837	63	25	20	-10	235	-122		2196	-0.1	-0.125		2196	-1.425	2.65
2198	845	63	27	22	-13	229	-121		2198	-0.075	-0.075		2198	-1.325	2.55
2200	852	64	28	22	-13	223	-106		2200	-0.2	0.05		2200	-0.9	2.475
2202	863	65	29	25	-10	221	-118		2202	0	-0.125		2202	-1.4	2.525
2204	870	67	30	25	0	207	-100		2204	0.45	-0.175		2204	-0.925	2.4
2206	879	68	31	24	-5	206	-109		2206	0.1	0.125		2206	-1.075	2.3
2208	886	69	32	20	-5	201	-99		2208	0.075	-0.175		2208	-0.8	2.375
2210	888	70	34	25	0	189	-101		2210	0.2	-0.05		2210	-0.925	2.15
2212	894	71	35	17	-12	184	-91		2212	0.2	-0.3		2212	-0.8	1.9
2214	899	71	36	30	-1	187	-104		2214	0.175	0.075		2214	-1.05	2.05
2216	899	71	38	31	-6	176	-102		2216	0.25	0.125		2216	-1.125	2
2218	904	72	39	26	-11	177	-99		2218	0.025	0.225		2218	-1.125	1.975
2220	906	72	40	22	-13	171	-88		2220	-0.175	0.15		2220	-0.8	1.9
2222	906	72	42	26	-11	162	-93		2222	0.075	-0.05		2222	-1	1.75
2224	906	73	44	25	-10	163	-90		2224	0.225	0.05		2224	-0.925	1.775
2226	906	74	45	22	-7	156	-77		2226	0	0		2226	-0.65	1.55
2228	904	74	46	22	-7	152	-88		2228	0.125	0.125		2228	-1.1	1.6
2230	904	75	47	23	-19	145	-81		2230	-0.3	0.025		2230	-0.675	1.525
2232	902	76	49	25	0	147	-78		2232	0.4	0.1		2232	-0.875	1.625
2234	902	77	49	22	-13	137	-73		2234	0.175	-0.175		2234	-0.55	1.425
2236	902	77	50	25	-6	129	-65		2236	0.325	0.05		2236	-0.2	1.2
2238	899	77	51	25	-10	127	-68		2238	0.025	-0.125		2238	-0.35	1.075
2240	897	77	52	20	-5	124	-70		2240	0.35	-0.075		2240	-0.525	1.025
2242	897	79	53	30	-10	120	-62		2242	0.25	0.025		2242	-0.375	1.075
2244	892	80	53	32	-18	111	-63		2244	-0.125	0.25		2244	-0.3	0.9
2246	892	81	53	19	-9	114	-66		2246	-0.075	-0.15		2246	-0.525	1
2248	888	82	54	27	-8	106	-67		2248	-0.2	0.175		2248	-0.325	0.7
2250	888	82	55	27	-8	103	-64		2250	0.125	0.125		2250	-0.575	0.825
2252	886	83	55	29	-20	108	-59		2252	-0.175	0.175		2252	-0.05	0.8
2254	886	84	56	27	-8	105	-62		2254	-0.075	0.075		2254	-0.3	0.9
2256	881	84	56	26	-16	96	-57		2256	-0.125	0		2256	-0.125	0.75
2258	879	85	56	17	-12	98	-54		2258	-0.125	-0.125		2258	-0.25	0.75
2260	876	86	56	16	-6	95	-56		2260	0	-0.225		2260	-0.375	0.875
2262	876	87	57	28	-14	92	-53		2262	-0.025	0.15		2262	0.05	0.55
2264	873	88	57	23	-19	92	-53		2264	-0.2	0.075		2264	0.025	0.7
2266	870	88	57	22	-7	94	-51		2266	0.075	-0.075		2266	-0.375	0.725
2268	865	89	57	17	-12	88	-44		2268	0.05	-0.275		2268	0.05	0.575
2270	863	90	58	22	-7	84	-54		2270	0.2	0.05		2270	-0.2	0.575
2272	858	91	57	21	-16	82	-43		2272	-0.225	-0.025		2272	-0.15	0.5
2274	852	91	57	29	-20	80	-51		2274	-0.2	0.3		2274	-0.125	0.475
2276	850	92	57	23	-19	81	-57		2276	-0.3	0.025		2276	-0.35	0.45
2278	847	92	57	30	-11	84	-54		2278	-0.25	0.225		2278	0	0.625
2280	842	92	56	23	-19	83	-49		2280	-0.2	0.075		2280	-0.075	0.55
2282	842	92	56	29	-20	77	-47		2282	-0.225	0.075		2282	-0.275	0.525
2284	837	93	56	22	-13	75	-51		2284	0.175	0.175		2284	-0.2	0.3
2286	834	93	56	25	-6	74	-45		2286	0.15	0.2		2286	0.075	0.4
2288	829	92	55	20	0	78	-54		2288	0.4	-0.15		2288	-0.275	0.375
2290	829	93	55	22	-13	70	-41		2290	0.075	0.025		2290	0	0.25
2292	824	93	55	22	-13	76	-57		2292	-0.025	0.125		2292	-0.525	0.275
2294	818	93	55	24	-5	69	-50		2294	0	0		2294	0.025	0.2
2296	814	92	55	26	-11	66	-52		2296	0.125	0		2296	-0.325	0.175
2298	811	92	54	22	-7	68	-44		2298	0.125	0.125		2298	0	0.225
2300	809	92	54	25	-6	60	-41		2300	0.1	0.25		2300	0.1	0.125
2302	803	92	54	22	-13	70	-55		2302	-0.075	-0.075		2302	-0.275	0.275
2304	798	91	54	20	-11	64	-54		2304	-0.125	-0.125		2304	-0.2	0.075
2306	796	91	54	25	-10	65	-36		2306	-0.1	0		2306	0.225	0.25
2308	791	91	53	28	-14	65	-46		2308	-0.025	0.15		2308	0	0.1
2310	785	90	53	20	-15	61	-46		2310	-0.225	-0.125		2310	-0.1	0.1
2312	782	89	53	22	-7	62	-37		2312	0.2	-0.075		2312	0.225	0.025
2314	780	88	53	17	-12	61	-46		2314	0.15	-0.025		2314	-0.025	0.15
2316	777	87	53	22	-7	63	-43		2316	0.025	0.225		2316	0.05	0.2
2318	773	86	52	21	-1	59	-54		2318	0.325	-0.175		2318	-0.125	-0.125
2320	769	85	52	20	-11	61	-46		2320	0.1	-0.125		2320	0.275	0.1
2322	764	83	52	26	-11	56	-36		2322	-0.05	0.175		2322	0.125	0.125
2324	759	82	52	15	-20	63	-43		2324	-0.35	-0.25		2324	-0.125	0.275
2326	759	80	52	17	-12	58	-48		2326	0.225	-0.1		2326	-0.075	0.075
2328	759	79	52	26	-16	63	-43		2328	0.2	0.05		2328	-0.05	0.2
2330	757	75	51	21	-16	60	-41		2330	-0.05	-0.175		2330	0.05	-0.05
2332	757	74	51	17	-12	65	-36		2332	-0.025	-0.225		2332	0.2	0.15
2334	754	72	50	24	-5	61	-51		2334	0.15	-0.05		2334	-0.075	0.1
2336	757	70	50	26	-16	59	-39		2336	-0.125	0		2336	0.325	-0.075
2338	757	68	49	17	-12	59	-44		2338	0	0		2338	0.175	0.075
2340	757	67	47	15	-10	55	-45		2340	0.15	-0.275		2340	-0.05	0.05
2342	759	65	46	25	-10	59	-44		2342	-0.1	0.225		2342	0.075	0.175
2344	764	63	45	25	-6	61	-46		2344	0.025	0.075		2344	-0.025	0.15
2346	769	60	44	25	-6	55	-45		2346	0.325	0.05		2346	-0.125	0.025
2348	775	57	41	22	-13	61	-46		2348	-0.025	0.125		2348	-0.1	0.35
2350	780	55	39	25	-6	57	-42		2350	0.025	0.075		2350	0.075	0.05
2352	782	52	37	25	-15	61	-46		2352	-0.2	0.075		2352	-0.25	0.25
2354	788	50	36	18	-18	55	-45		2354	-0.45	-0.05		2354	-0.225	0.1
2356	791	48	34	13	-8	55	-45		2356	-0.025	-0.225		2356	0	0.15
2358	793	47	33	28	-14	64	-49		2358	-0.175	0.15		2358	0.1	0.275
2360	793	45	31	25	-15	57	-57		2360	-0.2	0.075		2360	-0.3	0.2
2362	796	45	30	19	-9	51	-41		2362	0.05	-0.175		2362	0.3	-0.05
2364	796	45	29	25	-6	52	-38		2364	0.225	0.125		2364	0.3	0.05
2366	796	45	28	21	-21	55	-45		2366	-0.15	0.025		2366	0.025	0.125
2368	793	45	25	24	-24	55	-41		2368	-0.2	-0.05		2368	0.1	0.15
2370	791	47	24	28	-14	62	-43		2370	-0.1	0.075		2370	-0.025	0.375
2372	791	48	23	26	-11	59	-44		2372	0.1	0.15		2372	-0.075	0.2
2374	788	49	23	26	-11	57	-48		2374	-0.25	0.125		2374	-0.25	0.125
2376	782	50	22	26	-11	62	-52		2376	-0.05	0.175		2376	-0.375	0.375
2378	780	52	22	17	-12	56	-51		2378	-0.025	-0.075		2378	-0.2	0.075
2380	777	53	21	26	-16	53	-43		2380	-0.075	0.1		2380	0	0
2382	773	54	21	16	-6	52	-47		2382	0.1	-0.225		2382	-0.125	0.125
2384	769	56	21	22	-7	55	-45		2384	-0.075	-0.05		2384	-0.075	0.2
2386	764	57	21	23	-19	54	-40		2386	-0.075	-0.075		2386	0.125	0.125
2388	759	58	20	17	-12	47	-42		2388	0.025	-0.125		2388	0.15	-0.025
2390	754	59	21	22	-7	55	-45		2390	0.075	-0.075		2390	-0.2	0.2
2392	754	62	21	22	-7	51	-36		2392	0.05	0.075		2392	0.3	0.075
2394	749	62	22	20	0	51	-36		2394	0.35	0.15		2394	0.15	0.225
2396	746	63	21	22	-7	49	-45		2396	0.225	-0.1		2396	-0.075	0.175
2398	744	64	22	22	-7	53	-53		2398	0.15	0		2398	-0.375	0.025
2400	741	65	22	22	-7	49	-45		2400	0.15	0		2400	-0.1	-0.05
2402	739	65	23	26	-11	53	-53		2402	-0.275	0.275		2402	-0.225	0.225
2404	733	66	23	20	-15	50	-50		2404	-0.35	-0.025		2404	-0.325	0.075
2406	733	65	24	20	-15	50	-46		2406	-0.15	0.025		2406	-0.2	0.175
2408	730	66	24	26	-16	49	-45		2408	-0.025	0.15		2408	-0.025	0.125
2410	730	66	25	25	-10	47	-42		2410	0.075	0.075		2410	0	0
2412	728	66	25	20	-15	51	-41		2412	-0.075	0.075		2412	-0.15	0.15
2414	726	66	27	21	-1	52	-38		2414	0.25	0.025		2414	0.1	0.25
2416	723	65	28	19	-9	47	-37		2416	0.2	-0.3		2416	0.225	0.025
2418	721	64	28	20	-11	53	-43		2418	-0.025	-0.125		2418	-0.15	0.15
2420	721	64	29	22	-13	53	-43		2420	-0.175	-0.075		2420	-0.15	0.15
2422	721	63	30	25	-10	47	-42		2422	0.3	0.075		2422	-0.15	0.15
2424	721	62	30	24	-4	47	-42		2424	0.05	0.2		2424	-0.275	0.025
2426	721	60	31	26	-16	49	-45		2426	-0.225	0.1		2426	-0.225	0.2
2428	721	58	32	22	-13	48	-48		2428	-0.175	0.15		2428	-0.1	0.1
2430	717	58	32	25	-10	47	-37		2430	-0.25	0.125		2430	0	0.25
2432	715	55	33	19	-9	48	-48		2432	0.075	0.05		2432	-0.1	0.1
2434	717	55	33	14	-14	42	-42		2434	-0.175	-0.2		2434	-0.3	-0.075
2436	715	53	33	26	-16	42	-42		2436	-0.075	0.1		2436	0	0
2438	715	52	34	22	-13	52	-38		2438	-0.05	0.05		2438	0.125	0.35
2440	712	50	34	22	-13	51	-41		2440	0.05	0.05		2440	-0.125	0.25
2442	715	49	34	15	0	44	-44		2442	0.35	0.025		2442	-0.175	0.175
2444	715	48	34	21	-1	47	-37		2444	-0.025	0.15		2444	0.125	0.125
2446	712	46	33	19	-9	43	-38		2446	0.25	-0.1		2446	0	0
2448	712	46	34	20	-15	44	-44		2448	-0.125	-0.125		2448	-0.3	0.2
2450	710	45	34	22	-13	47	-42		2450	0.2	0.025		2450	-0.125	0.25
2452	708	42	33	17	-12	45	-35		2452	0.1	-0.1		2452	0.025	0.1
2454	708	42	33	20	-11	42	-42		2454	-0.175	-0.1		2454	-0.1	-0.025
2456	708	41	33	31	-17	46	-46		2456	-0.225	0.45		2456	-0.1	0.1
2458	705	40	33	25	-10	47	-37		2458	0	0.125		2458	-0.025	0.275
2460	705	39	33	25	-6	47	-37		2460	0.175	0.075		2460	0.1	0.275
2462	699	38	32	22	-22	41	-36		2462				2462
2464	699	38	33	16	-6	46	-31		2464				2464
2466	697	38	32	22	-7	41	-36		2466				2466
2468	694	37	32	16	-6	44	-44		2468				2468
2470	692	36	32	20	0	37	-37		2470				2470
2472	692	37	32	17	-12	44	-44		2472				2472
2474	689	36	31	22	-7	45	-30		2474				2474
2476	687	35	30	22	-13	42	-42		2476				2476
2478	685	35	30	20	-11	38	-43		2478				2478
2480	685	35	30	20	-15	41	-36		2480				2480
2482	681	34	29	14	-14	37	-37		2482				2482
2484	681	34	29	15	0	42	-42		2484				2484
2486	681	33	28	23	-19	43	-38		2486				2486
2488	679	32	28	25	-10	36	-32		2488				2488
2490	679	31	27	21	-21	37	-37		2490				2490
2492	676	30	25	21	-16	41	-36		2492				2492
2494	679	30	25	24	-4	43	-38		2494				2494
2496	674	29	24	13	-8	42	-42		2496				2496
2498	674	29	24	20	-10	36	-36		2498				2498
2500	674	28	23	22	-13	36	-41		2500				2500
				18	-3	39	-30		2502				2502
									2504				2504
									2506				2506

## Sheet: Jump 1.3
										tibia	tibia
Time mSec	Fz	Fy	Fx	Tibial tension	Tibial compression				Time (Msec)	Compressive strain rate	Tensile strain rate
0	59	1	1	96	-42				0	0.225	-0.2
2	59	1	0	91	-47				2	0.2	-0.45
4	49	1	0	91	-47				4	0.275	-0.525
6	49	1	0	98	-44				6	0.25	-0.375
8	49	1	1	98	-54				8	0.1	-0.35
10	49	1	1	97	-48				10	0.05	-0.275
12	59	1	0	102	-53				12	0	-0.125
14	59	1	1	101	-37				14	0.425	-0.3
16	49	1	0	87	-33				16	0.725	-0.6
18	59	1	0	103	-54				18	0	-0.25
20	49	1	1	99	-50				20	0.075	-0.45
22	49	1	1	99	-41				22	0.45	-0.45
24	49	1	1	103	-64				24	-0.25	-0.475
26	59	1	1	103	-49				26	0.225	-0.45
28	59	1	0	103	-49				28	0.125	-0.475
30	59	1	1	104	-45				30	0.55	-0.675
32	49	1	0	99	-41				32	0.525	-0.775
34	59	1	1	109	-55				34	0.325	-0.45
36	49	1	0	100	-56				36	0.25	-0.875
38	59	1	1	109	-55				38	0.175	-0.775
40	49	1	0	104	-51				40	0.15	-0.775
42	59	1	1	109	-55				42	0.275	-0.65
44	59	1	0	112	-58				44	0.2	-0.8
46	49	0	0	113	-54				46	0.3	-0.65
48	49	1	0	112	-58				48	0.2	-0.8
50	59	1	1	108	-50				50	0.4	-0.9
52	49	0	0	107	-53				52	0.475	-1.2
54	59	1	0	113	-54				54	0.55	-0.925
56	59	1	0	111	-62				56	0.35	-1.075
58	59	1	1	113	-54				58	0.675	-1.375
60	59	1	1	117	-53				60	0.675	-1.15
62	49	1	0	117	-59				62	0.55	-1.275
64	59	1	1	122	-54				64	0.775	-1.15
66	49	1	0	121	-58				66	0.55	-1.3
68	49	1	0	122	-54				68	0.65	-1.375
70	59	1	0	131	-67				70	0.45	-1.175
72	59	1	1	130	-62				72	0.825	-1.325
74	49	1	0	127	-68				74	0.55	-1.375
76	59	1	0	135	-66				76	0.825	-1.3
78	59	1	1	140	-62				78	0.7	-1.05
80	59	1	1	135	-57				80	0.7	-1.3
82	49	1	0	135	-66				82	0.475	-1.3
84	59	1	1	144	-66				84	0.7	-1.2
86	49	1	0	139	-66				86	0.6	-1.325
88	59	1	0	144	-66				88	0.475	-1.225
90	59	1	1	144	-66				90	0.725	-1.35
92	59	1	1	155	-72				92	0.7	-1.05
94	59	1	1	150	-76				94	0.7	-1.3
96	59	1	0	154	-76				96	0.7	-1.325
98	59	1	1	168	-81				98	0.575	-0.975
100	49	1	0	163	-80				100	0.75	-1.225
102	49	1	0	168	-81				102	0.725	-1
104	49	1	0	168	-85				104	0.25	-0.975
106	59	1	1	173	-80				106	0.75	-0.975
108	59	1	0	177	-80				108	0.625	-0.75
110	59	1	0	178	-85				110	0.5	-0.875
112	59	1	1	183	-95				112	0.5	-0.875
114	59	1	1	182	-90				114	0.625	-0.9
116	49	0	0	187	-99				116	0.275	-0.9
118	49	1	1	182	-90				118	0.5	-1.025
120	59	1	1	187	-85				120	0.525	-0.9
122	59	1	0	187	-85				122	0.65	-1.025
124	59	1	0	192	-94				124	0.55	-1.025
126	59	1	0	192	-90				126	0.525	-1.025
128	59	1	1	193	-85				128	0.775	-1
130	49	1	1	198	-95				130	0.55	-1.025
132	49	1	0	197	-100				132	0.3	-1.05
134	59	1	1	202	-104				134	0.2	-1.05
136	59	1	1	207	-104				136	0.575	-1.05
138	59	1	0	207	-104				138	0.55	-1.15
140	59	1	0	212	-110				140	0.45	-0.95
142	59	1	1	208	-110				142	0.2	-1.15
144	59	1	1	207	-95				144	1.05	-1.175
146	59	1	0	212	-110				146	0.45	-1.2
148	49	1	1	207	-105				148	0.575	-1.2
150	59	1	0	213	-105				150	0.575	-1.175
152	49	1	0	218	-115				152	0.475	-1.175
154	59	1	0	218	-115				154	0.225	-1.2
156	59	1	1	223	-110				156	0.7	-1.05
158	59	1	0	223	-110				158	0.375	-0.975
160	49	1	0	223	-106				160	0.575	-1.175
162	59	1	1	228	-111				162	0.225	-0.95
164	59	1	0	233	-116				164	0.35	-0.975
166	49	1	0	233	-111				166	0	-0.75
168	49	1	0	233	-116				168	0.375	-1.1
170	59	1	1	239	-117				170	0.325	-0.825
172	59	1	0	239	-112				172	0.45	-1.05
174	59	1	1	244	-112				174	0.625	-0.975
176	59	0	0	249	-127				176	0.35	-0.825
178	49	1	1	253	-126				178	0.375	-0.875
180	49	1	0	250	-128				180	0.075	-0.825
182	49	1	1	254	-118				182	0.35	-0.85
184	59	1	0	254	-137				184	-0.25	-0.725
186	59	1	1	260	-128				186	0	-0.725
188	59	1	0	255	-128				188	0.1	-0.825
190	59	1	0	260	-128				190	0	-0.725
192	59	1	1	265	-134				192	0.175	-0.575
194	49	1	1	266	-124				194	0.225	-0.7
196	59	1	0	265	-138				196	-0.025	-0.825
198	68	1	0	262	-125				198	0.45	-0.925
200	59	1	1	270	-129				200	0.45	-0.85
202	49	1	0	266	-120				202	0.425	-0.8
204	59	1	0	272	-130				204	0.325	-0.675
206	59	1	0	263	-111				206	0.875	-0.975
208	59	1	1	277	-131				208	0.3	-0.55
210	49	1	0	272	-130				210	0.325	-0.675
212	59	1	1	281	-130				212	0.075	-0.325
214	59	1	1	283	-137				214	0.125	-0.5
216	59	1	1	282	-141				216	-0.075	-0.55
218	59	1	0	288	-141				218	0	-0.225
220	59	1	0	283	-131				220	-0.1	-0.25
222	59	1	0	288	-132				222	0.25	-0.375
224	59	1	0	283	-127				224	0.15	-0.4
226	59	1	1	289	-128				226	0.375	-0.375
228	59	1	1	288	-132				228	0.275	-0.4
230	49	0	0	289	-128				230	0.475	-0.225
232	49	1	1	288	-141				232	0	-0.475
234	59	1	1	294	-133				234	0.35	-0.25
236	59	1	1	298	-137				236	0.25	-0.15
238	59	1	0	299	-143				238	0.1	-0.35
240	59	1	0	304	-147				240	-0.125	-0.1
242	59	1	1	298	-137				242	0	-0.25
244	59	1	1	299	-143				244	0.1	-0.35
246	49	1	0	302	-146				246	-0.1	-0.275
248	49	1	1	299	-143				248	0.15	-0.4
250	59	1	1	299	-143				250	0.1	-0.35
252	59	1	0	294	-133				252	0.575	-0.575
254	59	1	0	303	-142				254	0.2	-0.325
256	59	1	1	304	-138				256	0.35	-0.35
258	49	1	0	297	-141				258	0.5	-0.625
260	59	1	0	293	-127				260	0.375	-0.625
262	49	1	1	303	-142				262	0.1	-0.35
264	49	1	0	299	-133				264	0.075	-0.325
266	49	1	1	304	-143				266	0.05	-0.3
268	59	1	0	304	-143				268	0.025	-0.15
270	59	1	0	298	-147				270	0.2	-0.575
272	59	1	1	307	-141				272	0.175	-0.175
274	49	1	0	304	-147				274	-0.1	-0.225
276	49	1	1	304	-147				276	0	-0.125
278	49	1	0	313	-147				278	-0.125	0.25
280	49	1	1	308	-142				280	0	0.125
282	49	1	1	308	-137				282	-0.275	0.275
284	59	1	1	313	-147				284	-0.025	0.4
286	59	1	1	313	-142				286	-0.4	0.65
288	49	1	0	315	-149				288	-0.225	0.6
290	59	1	0	313	-147				290	-0.55	0.675
292	59	1	1	317	-156				292	-0.675	0.9
294	49	1	1	316	-150				294	-0.525	0.875
296	49	1	1	318	-152				296	-0.45	0.95
298	59	1	1	322	-161				298	-0.8	1.3
300	59	1	1	318	-142				300	-0.45	1.3
302	59	1	0	317	-146				302	-0.575	1.175
304	59	1	0	312	-136				304	-0.325	1.2
306	59	1	1	316	-145				306	-0.425	1.4
308	49	0	0	310	-144				308	-0.525	1.15
310	59	0	1	321	-155				310	-0.825	1.55
312	49	0	0	314	-148				312	-0.775	1.5
314	49	1	1	313	-143				314	-0.525	1.475
316	59	1	0	309	-147				316	-0.625	1.25
318	59	1	0	303	-142				318	-0.375	1.225
320	59	1	0	303	-142				320	-0.375	1.35
322	59	1	1	297	-126				322	-0.1	1.2
324	59	1	0	297	-146				324	-0.35	1.2
326	59	1	1	287	-126				326	-0.225	0.95
328	59	1	0	291	-140				328	-0.575	1.05
330	59	1	1	286	-125				330	-0.075	1.025
332	49	1	1	281	-129				332	-0.15	0.775
334	49	1	0	281	-129				334	0.075	0.775
336	59	1	1	280	-134				336	-0.4	0.875
338	49	1	0	270	-129				338	-0.4	0.75
340	59	1	1	266	-124				340	-0.275	0.65
342	49	1	0	270	-123				342	-0.225	0.975
344	59	1	1	264	-123				344	-0.225	0.925
346	59	1	1	260	-128				346	-0.225	0.7
348	59	1	0	264	-123				348	-0.05	0.9
350	59	1	0	259	-122				350	-0.15	0.9
352	59	1	1	254	-117				352	-0.025	0.775
354	49	1	0	254	-122				354	-0.15	0.875
356	59	1	1	259	-122				356	-0.375	1.1
358	49	1	0	254	-127				358	-0.375	1
360	49	1	1	249	-127				360	-0.6	0.975
362	49	1	1	249	-122				362	-0.325	0.925
364	59	1	1	249	-132				364	-0.225	0.95
366	59	1	0	249	-117				366	-0.075	1.05
368	49	1	0	249	-117				368	-0.175	1.025
370	59	1	1	245	-122				370	-0.25	1.125
372	49	0	0	250	-123				372	-0.3	1.15
374	49	1	0	250	-132				374	-0.7	1.35
376	49	1	1	245	-118				376	0.2	1.25
378	59	1	1	240	-113				378	-0.225	1.325
380	59	1	0	240	-113				380	-0.1	1.2
382	59	1	0	231	-114				382	-0.35	1.075
384	59	1	1	227	-114				384	-0.075	1.075
386	59	1	1	232	-119				386	-0.325	1.3
388	49	0	0	228	-121				388	-0.5	1.225
390	49	1	1	223	-116				390	-0.1	1.05
392	59	1	1	223	-116				392	-0.475	1.075
394	49	1	0	219	-116				394	-0.425	1.05
396	59	1	0	215	-107				396	-0.225	1.1
398	59	1	0	214	-112				398	-0.275	1.25
400	59	1	0	210	-103				400	-0.275	1.125
402	49	1	1	212	-109				402	-0.55	1.275
404	59	1	0	211	-123				404	-0.8	1.3
406	59	1	1	207	-114				406	-0.475	1.325
408	59	1	1	208	-110				408	-0.65	1.4
410	59	1	1	200	-112				410	-0.7	1.2
412	59	1	0	204	-111				412	-0.475	1.45
414	49	1	0	196	-104				414	-0.475	1.325
416	59	1	0	195	-126				416	-1.075	1.2
418	49	1	0	187	-104				418	-0.45	1.2
420	49	1	1	192	-109				420	-0.725	1.35
422	59	1	1	188	-100				422	-0.6	1.2
424	49	1	0	184	-111				424	-1.075	1.175
426	59	1	0	180	-106				426	-0.3	0.95
428	59	1	1	179	-101				428	-0.325	0.925
430	49	1	0	181	-112				430	-0.75	1
432	59	1	0	180	-97				432	-0.5	1
434	59	1	1	177	-99				434	-0.475	1.1
436	59	1	1	171	-98				436	-0.55	0.675
438	49	1	0	164	-101				438	-0.675	0.55
440	49	1	0	165	-92				440	-0.45	0.325
442	59	1	1	161	-87				442	-0.475	0.375
444	59	1	0	159	-91				444	-0.1	0.1
446	59	1	0	154	-95				446	-0.1	0
448	59	1	0	152	-84				448	0.4	-0.3
450	59	1	1	152	-84				450	0.15	-0.175
452	49	1	0	146	-92				452	0.2	-0.55
454	49	1	0	143	-85				454	0	-0.625
456	49	1	0	147	-83				456	0.025	-0.5
458	49	1	0	139	-86				458	0.325	-0.95
460	49	1	0	138	-80				460	0.225	-0.975
462	59	1	0	140	-76				462	0.55	-1.025
464	59	1	1	137	-68				464	0.625	-1.1
466	49	0	0	142	-94				466	0.1	-0.85
468	59	1	1	142	-88				468	0.125	-0.975
470	59	1	1	141	-82				470	0.15	-1
472	49	1	1	140	-77				472	0.525	-1.15
474	49	1	1	133	-80				474	0.575	-1.55
476	59	1	1	144	-76				476	0.425	-1.15
478	59	1	0	142	-74				478	0.725	-1.225
480	59	1	1	152	-74				480	0.725	-0.85
482	49	1	0	146	-68				482	0.875	-1.225
484	59	1	1	155	-87				484	0.625	-1
486	49	1	0	154	-91				486	0.3	-1.175
488	59	1	1	164	-100				488	-0.05	-0.8
490	49	0	0	159	-90				490	0.2	-0.925
492	59	1	1	168	-100				492	0.325	-0.7
494	59	1	0	168	-85				494	0.325	-0.825
496	59	0	0	167	-84				496	0.475	-0.85
498	59	1	0	177	-99				498	0.125	-0.6
500	59	1	1	177	-89				500	0.475	-0.85
502	49	0	0	181	-98				502	0.15	-0.5
504	59	1	1	181	-93				504	0.275	-0.75
506	59	1	0	176	-98				506	0.375	-0.875
508	59	1	1	181	-93				508	0.5	-0.75
510	59	1	1	181	-88				510	0.525	-0.75
512	49	1	0	186	-98				512	0.525	-1
514	59	1	1	195	-103				514	0.275	-0.55
516	59	1	1	190	-93				516	0.55	-1.05
518	59	1	0	191	-103				518	0.3	-1.025
520	49	1	0	186	-103				520	0.55	-1.275
522	59	1	1	195	-103				522	0.175	-1.05
524	49	1	0	195	-112				524	0.075	-1.175
526	59	1	0	201	-103				526	0.425	-1.15
528	59	1	1	196	-98				528	0.675	-1.4
530	59	1	1	196	-98				530	0.575	-1.65
532	49	1	0	196	-113				532	0.525	-1.75
534	49	1	0	201	-98				534	0.925	-1.9
536	49	0	0	201	-103				536	0.95	-2.025
538	49	1	1	201	-104				538	0.925	-2.275
540	59	1	0	211	-108				540	1.05	-2
542	59	1	1	201	-104				542	1.15	-2.525
544	59	1	0	211	-104				544	1.175	-2.3
546	49	0	0	211	-113				546	1.05	-2.5
548	59	1	1	211	-113				548	1.075	-2.525
550	49	0	0	211	-109				550	1.175	-2.775
552	49	1	0	226	-119				552	1.175	-2.525
554	49	1	0	217	-114				554	1.05	-2.875
556	59	1	1	232	-115				556	1.525	-2.625
558	59	1	1	232	-115				558	1.425	-2.65
560	59	1	0	237	-125				560	1.025	-2.625
562	59	1	0	237	-110				562	1.4	-2.5
564	59	1	1	242	-115				564	1.175	-2.5
566	49	1	0	247	-120				566	1.275	-2.625
568	49	1	1	252	-125				568	1.025	-2.475
570	59	1	1	262	-121				570	1.125	-2.225
572	59	1	0	266	-134				572	1.05	-2.4
574	59	1	0	277	-135				574	1.025	-2.225
576	59	1	0	282	-141				576	0.725	-2.1
578	59	1	1	292	-141				578	0.9	-1.875
580	49	1	0	291	-150				580	0.65	-2.125
582	49	1	1	302	-150				582	0.625	-1.825
584	49	1	0	303	-151				584	0.85	-1.925
586	49	1	0	311	-155				586	0.525	-1.625
588	49	1	0	312	-156				588	0.475	-1.825
590	59	1	1	322	-156				590	0.475	-1.45
592	59	1	1	327	-166				592	0.6	-1.45
594	59	1	1	332	-156				594	0.825	-1.425
596	59	0	0	337	-176				596	0.35	-1.325
598	59	1	1	338	-172				598	0.45	-1.425
600	59	1	1	342	-166				600	0.7	-1.55
602	49	1	0	337	-166				602	0.575	-1.675
604	59	1	0	342	-162				604	0.8	-1.675
606	59	1	1	352	-171				606	0.8	-1.275
608	59	1	0	351	-166				608	0.825	-1.325
610	49	1	0	351	-166				610	0.7	-1.325
612	59	1	1	362	-176				612	0.45	-0.95
614	59	1	1	366	-176				614	0.45	-0.95
616	59	1	1	366	-170				616	0.475	-0.825
618	49	1	0	367	-177				618	0.425	-1.025
620	59	1	0	376	-176				620	0.675	-0.8
622	59	1	0	375	-175				622	0.475	-0.825
624	59	1	0	380	-185				624	0.2	-0.575
626	59	0	0	376	-176				626	0.675	-0.8
628	59	1	1	385	-175				628	0.6	-0.6
630	49	1	1	380	-175				630	0.475	-0.6
632	49	1	0	385	-190				632	0.1	-0.575
634	49	1	0	389	-189				634	0	-0.375
636	59	0	1	390	-190				636	0.475	-0.475
638	59	1	0	395	-190				638	0.1	-0.325
640	59	1	0	404	-194				640	0.125	0
642	59	1	1	404	-189				642	0	0
644	59	1	0	409	-194				644	0	0.25
646	59	1	1	403	-203				646	-0.35	0.225
648	49	1	0	404	-199				648	-0.25	0.375
650	59	1	1	404	-194				650	-0.1	0.35
652	49	1	1	400	-194				652	-0.1	0.25
654	59	1	0	404	-194				654	-0.1	0.475
656	59	1	1	399	-189				656	0.05	0.425
658	59	1	1	408	-194				658	-0.1	0.575
660	49	1	0	408	-203				660	-0.325	0.675
662	49	1	1	408	-194				662	-0.2	0.675
664	49	1	0	403	-193				664	-0.55	0.675
666	59	1	1	408	-203				666	-0.175	0.55
668	59	1	0	409	-199				668	-0.45	0.825
670	59	1	0	404	-194				670	-0.075	0.55
672	59	1	0	408	-194				672	-0.175	0.9
674	49	1	0	404	-189				674	0.075	0.675
676	49	1	1	409	-209				676	-0.4	0.775
678	59	1	1	408	-194				678	-0.15	0.625
680	49	1	0	404	-199				680	-0.15	0.5
682	49	1	0	404	-189				682	-0.275	0.65
684	59	1	1	399	-194				684	-0.15	0.4
686	59	0	1	394	-189				686	0.2	0.275
688	59	1	0	389	-189				688	-0.125	0.125
690	49	1	0	390	-190				690	-0.125	0.125
692	59	1	1	390	-190				692	-0.05	0.05
694	59	1	1	385	-190				694	-0.275	0.025
696	59	1	1	382	-191				696	-0.175	-0.05
698	49	1	0	385	-190				698	-0.125	0
700	59	1	1	381	-190				700	-0.175	0.075
702	59	1	0	381	-186				702	-0.05	0.025
704	59	1	0	376	-171				704	0.175	0.05
706	59	1	1	386	-196				706	-0.15	0.15
708	59	1	1	376	-181				708	0.325	-0.075
710	49	0	0	382	-191				710	-0.4	0.05
712	59	1	1	372	-187				712	0.05	-0.3
714	59	1	1	377	-192				714	-0.2	-0.075
716	59	1	0	378	-193				716	0.05	-0.3
718	59	1	0	383	-188				718	-0.05	-0.075
720	59	1	0	384	-193				720	-0.2	-0.025
722	59	1	0	378	-178				722	0.05	-0.3
724	49	1	1	383	-188				724	-0.075	-0.3
726	59	1	0	383	-197				726	-0.2	-0.4
728	49	1	1	384	-184				728	0.125	-0.25
730	49	0	1	385	-185				730	0.325	-0.325
732	49	1	1	388	-188				732	0.125	-0.375
734	59	1	1	384	-179				734	0.6	-0.475
736	59	0	0	384	-184				736	0.1	-0.35
738	49	1	0	385	-185				738	0.3	-0.425
740	59	1	0	378	-183				740	-0.15	-0.475
742	49	1	1	380	-184				742	-0.05	-0.65
744	49	1	1	374	-178				744	0.25	-0.7
746	49	1	1	380	-190				746	-0.075	-0.675
748	59	1	1	379	-194				748	0.175	-0.8
750	59	1	1	380	-175				750	0.3	-0.8
752	59	1	0	384	-189				752	0.175	-0.925
754	59	1	0	380	-184				754	0.425	-1.125
756	59	1	1	390	-195				756	0.125	-1
758	49	1	0	386	-186				758	0.35	-1.2
760	59	1	0	385	-185				760	0.25	-1.1
762	49	1	1	390	-180				762	0.25	-1.1
764	59	1	1	395	-185				764	0.25	-0.85
766	59	1	1	399	-189				766	0.25	-1.1
768	59	1	0	394	-189				768	0.375	-1.225
770	49	1	1	398	-198				770	0.275	-1.125
772	59	1	1	403	-193				772	0.25	-0.975
774	59	1	0	403	-203				774	0.25	-1.225
776	59	1	1	398	-188				776	0.5	-1.225
778	59	1	0	402	-197				778	0.625	-1.475
780	59	1	1	397	-177				780	1	-1.6
782	59	1	0	406	-182				782	0.5	-1.375
784	59	1	1	402	-188				784	0.85	-1.6
786	59	1	0	407	-187				786	0.375	-1.35
788	49	0	0	411	-201				788	0.5	-1.375
790	68	1	1	412	-187				790	0.625	-1.35
792	49	0	0	421	-196				792	0.75	-0.975
794	49	1	1	425	-201				794	0.25	-0.75
796	49	1	1	430	-200				796	0.525	-0.75
798	59	1	0	434	-200				798	0.525	-0.425
800	59	1	0	429	-195				800	0.65	-0.425
802	59	1	1	434	-190				802	0.65	-0.4
804	59	1	0	429	-195				804	0.4	-0.3
806	59	1	1	443	-199				806	0.425	0.075
808	49	1	0	443	-204				808	0.05	0.175
810	59	1	1	443	-209				810	-0.075	0.325
812	49	1	1	442	-203				812	0.05	0.425
814	59	1	1	452	-213				814	0.175	0.8
816	59	1	0	447	-208				816	0.05	0.8
818	49	1	0	461	-222				818	-0.675	1.4
820	59	1	1	461	-217				820	-0.425	1.525
822	49	1	0	461	-202				822	-0.15	1.875
824	49	1	0	466	-222				824	-0.425	2
826	59	1	1	461	-202				826	-0.15	2.125
828	59	1	1	466	-221				828	-0.75	2.375
830	59	1	0	466	-212				830	-0.525	2.35
832	59	1	0	460	-226				832	-0.625	2.325
834	59	1	1	455	-211				834	-0.125	2.2
836	59	1	0	460	-221				836	-0.725	2.675
838	49	1	0	451	-221				838	-0.825	2.425
840	59	1	1	446	-221				840	-0.925	2.525
842	59	1	1	450	-216				842	-0.825	2.65
844	59	1	1	441	-211				844	-0.775	2.6
846	59	1	0	440	-216				846	-0.65	2.725
848	59	1	0	436	-206				848	-0.75	2.85
850	59	1	1	430	-206				850	-0.75	2.8
852	59	1	0	425	-205				852	-0.875	2.95
854	59	1	0	420	-220				854	-1.25	2.825
856	59	1	1	415	-210				856	-1.15	2.725
858	59	1	1	405	-195				858	-0.8	2.625
860	59	1	0	400	-200				860	-0.95	2.3
862	59	1	1	386	-196				862	-0.875	2.075
864	59	0	0	386	-205				864	-0.85	1.95
866	59	1	0	376	-196				866	-1.1	1.825
868	49	1	0	371	-191				868	-0.8	1.875
870	49	1	1	372	-191				870	-0.975	2.075
872	59	1	1	367	-201				872	-1.05	2.15
874	49	1	0	367	-206				874	-1.575	2.55
876	59	1	0	353	-192				876	-1.25	2.225
878	59	1	1	354	-188				878	-1.225	2.7
880	59	1	0	345	-184				880	-1.3	2.275
882	59	0	0	344	-183				882	-1.575	2.425
884	59	1	1	337	-180				884	-1.15	2.15
886	59	1	1	331	-190				886	-1.25	1.85
888	59	1	1	322	-176				888	-1.125	1.6
890	49	1	0	318	-176				890	-1.15	1.275
892	59	1	1	307	-170				892	-0.6	0.975
894	59	1	0	307	-170				894	-0.95	0.85
896	59	0	0	306	-164				896	-0.875	1
898	59	1	0	300	-163				898	-0.9	0.65
900	59	1	0	308	-162				900	-0.825	0.95
902	49	1	0	303	-161				902	-1.075	1.075
904	49	1	0	308	-171				904	-1.375	1.25
906	49	1	1	303	-152				906	-0.825	1.175
908	59	1	0	296	-159				908	-0.9	1.15
910	49	0	1	289	-152				910	-0.975	1.1
912	59	1	0	281	-159				912	-1.05	1.05
914	59	0	0	265	-143				914	-0.9	0.775
916	49	1	0	264	-142				916	-0.5	0.725
918	59	1	0	246	-139				918	-0.675	0.4
920	49	1	1	254	-132				920	-0.6	0.6
922	49	1	0	247	-120				922	-0.2	0.55
924	49	1	1	251	-134				924	-0.175	0.4
926	59	1	0	257	-140				926	-0.325	0.675
928	59	1	1	258	-131				928	-0.475	0.95
930	59	1	0	267	-130				930	-0.45	1.175
932	49	1	0	268	-146				932	-0.725	1.2
934	59	1	0	273	-132				934	-0.5	1.7
936	49	0	0	266	-129				936	-0.525	1.775
938	59	1	0	274	-127				938	-0.85	2.075
940	49	1	0	270	-129				940	-0.75	2.2
942	59	1	1	260	-118				942	-0.575	2.3
944	59	1	0	258	-116				944	-0.425	2.125
946	59	0	0	256	-119				946	-0.875	2.475
948	59	1	0	250	-123				948	-1.1	2.425
950	59	1	1	245	-113				950	-0.825	2.3
952	49	1	0	239	-117				952	-0.8	2.25
954	59	1	0	234	-107				954	-0.8	2.125
956	59	1	0	235	-122				956	-1.05	2.275
958	59	1	1	230	-112				958	-0.9	2.275
960	68	1	1	230	-108				960	-0.8	2.375
962	49	1	0	225	-112				962	-0.775	2
964	59	1	1	235	-127				964	-1.375	2.5
966	49	1	0	230	-127				966	-1.35	2.475
968	59	1	1	220	-112				968	-1.1	2.325
970	49	0	1	220	-112				970	-1.2	2.55
972	49	2	0	220	-117				972	-1.225	2.8
974	49	0	1	205	-112				974	-1.3	2.525
976	59	2	0	195	-108				976	-1.225	2.55
978	59	0	0	191	-93				978	-1.05	2.775
980	59	2	1	182	-99				980	-1.05	2.525
982	49	0	0	168	-95				982	-1.35	2.55
984	49	1	1	173	-99				984	-1.475	2.725
986	49	0	0	157	-84				986	-0.95	2.65
988	49	1	1	153	-79				988	-1.15	2.75
990	59	1	0	153	-80				990	-1.05	2.875
992	59	1	1	149	-85				992	-1.225	3.075
994	59	1	0	149	-75				994	-1.125	3.1
996	49	1	1	144	-80				996	-1.45	3.05
998	59	1	0	139	-76				998	-1.4	2.975
1000	49	1	1	135	-76				1000	-1.4	2.875
1002	49	0	0	145	-81				1002	-1.375	3.35
1004	49	1	1	135	-72				1004	-1.3	3
1006	59	1	0	131	-73				1006	-1.2	3.025
1008	59	1	0	127	-68				1008	-1.2	2.9
1010	49	1	0	118	-64				1010	-1.1	2.575
1012	59	1	1	108	-68				1012	-1.05	2.65
1014	49	1	1	104	-60				1014	-0.85	2.325
1016	49	1	0	93	-59				1016	-0.775	1.975
1018	49	1	1	80	-51				1018	-0.725	1.825
1020	59	1	1	81	-57				1020	-0.775	1.75
1022	59	1	0	66	-41				1022	-0.375	1.375
1024	59	1	0	64	-40				1024	-0.15	1.35
1026	59	1	0	51	-46				1026	-0.175	0.65
1028	59	1	1	43	-33				1028	0.15	0.7
1030	59	1	0	38	-38				1030	0.025	0.325
1032	49	0	0	26	-36				1032	0.1	0.4
1034	49	1	1	25	-30				1034	0.35	0.125
1036	49	0	0	22	-22				1036	0.675	-0.2
1038	59	1	1	20	-20				1038	0.725	-0.375
1040	59	1	0	20	-20				1040	0.85	-0.125
1042	59	0	1	11	-26				1042	0.7	-0.35
1044	59	2	0	15	-20				1044	0.725	0
1046	59	0	1	10	-25				1046	0.6	-0.25
1048	59	1	1	11	-20				1048	0.975	-0.475
1050	59	1	0	15	-20				1050	0.85	-0.625
1052	49	0	1	2	-26				1052	0.475	-0.45
1054	49	1	0	11	-26				1054	0.575	-0.7
1056	59	1	1	14	-28				1056	0.525	-0.25
1058	59	1	0	7	-22				1058	0.8	-0.425
1060	59	1	0	11	-26				1060	0.45	-0.45
1062	59	1	0	11	-26				1062	0.575	-0.325
1064	49	1	1	10	-34				1064	0.25	-0.475
1066	49	1	0	25	-39				1066	0.125	-0.1
1068	49	1	0	15	-39				1068	0.125	-0.475
1070	59	1	0	25	-39				1070	-0.125	-0.1
1072	59	1	0	10	-40				1072	-0.125	-0.375
1074	59	1	0	20	-44				1074	-0.375	-0.125
1076	59	1	0	30	-49				1076	-0.5	0.025
1078	59	1	1	35	-49				1078	-0.6	0.15
1080	49	0	1	25	-54				1080	-0.725	0.25
1082	49	1	0	25	-54				1082	-0.825	-0.15
1084	49	1	0	15	-49				1084	-0.7	-0.5
1086	59	1	1	20	-49				1086	-0.75	-0.075
1088	59	1	1	30	-59				1088	-1.075	0.1
1090	59	1	0	40	-54				1090	-0.725	0.25
1092	59	1	1	20	-45				1092	-0.75	-0.125
1094	49	1	0	39	-49				1094	-0.85	0.125
1096	59	1	1	24	-49				1096	-0.475	-0.4
1098	49	1	0	24	-54				1098	-0.9	-0.2
1100	59	1	1	29	-44				1100	-0.5	0.125
1102	49	1	0	24	-49				1102	-0.7	-0.275
1104	59	1	0	29	-44				1104	-0.575	-0.15
1106	59	1	1	29	-44				1106	-0.475	-0.15
1108	59	1	0	34	-44				1108	-0.475	-0.025
1110	49	0	0	29	-34				1110	-0.425	-0.175
1112	59	1	1	25	-35				1112	-0.375	-0.225
1114	59	1	1	25	-29				1114	-0.325	-0.125
1116	49	1	0	29	-29				1116	-0.35	-0.15
1118	59	1	0	29	-25				1118	-0.1	-0.15
1120	59	1	0	15	-25				1120	-0.025	-0.475
1122	59	1	0	31	-21				1122	0	0
1124	59	1	0	35	-21				1124	0.1	0
1126	59	1	1	23	-19				1126	0.125	-0.275
1128	68	1	1	26	-16				1128	0.1	-0.075
1130	49	1	0	30	-25				1130	-0.1	-0.125
1132	49	0	1	25	-15				1132	0.125	-0.1
1134	59	1	1	34	-15				1134	0.125	0.225
1136	59	1	1	40	-30				1136	-0.375	0.375
1138	59	1	0	32	-18				1138	0.075	0.15
1140	59	1	0	24	-24				1140	-0.225	0.1
1142	59	1	1	35	-21				1142	-0.15	0.5
1144	59	1	1	35	-21				1144	-0.25	0.225
1146	49	1	0	35	-25				1146	-0.225	0.35
1148	49	1	0	35	-25				1148	-0.1	0.475
1150	59	1	1	36	-17				1150	0.075	0.625
1152	59	1	0	34	-20				1152	-0.125	0.35
1154	59	1	0	30	-16				1154	0.175	0.05
1156	59	1	1	35	-15				1156	0.3	0.45
1158	59	1	1	35	-21				1158	0.175	0.525
1160	49	1	0	34	-24				1160	0.15	0.225
1162	59	1	1	31	-21				1162	0.2	0.15
1164	59	1	1	35	-25				1164	0.225	0.275
1166	59	0	0	34	-24				1166	0.125	0.225
1168	59	1	0	29	-20				1168	0.475	0.35
1170	59	1	0	35	-21				1170	0.325	0.375
1172	59	1	0	29	-20				1172	0.5	0.325
1174	49	1	1	25	-20				1174	0.6	-0.225
1176	59	1	1	25	-15				1176	0.725	-0.1
1178	49	1	0	26	-21				1178	0.6	0
1180	49	1	0	20	-15				1180	0.875	-0.125
1182	49	1	0	15	-15				1182	0.875	-0.625
1184	59	1	0	26	-11				1184	0.825	0.275
1186	59	1	1	21	-16				1186	0.85	-0.225
1188	49	1	0	16	-21				1188	0.5	-0.125
1190	59	1	1	11	-20				1190	0.625	-0.475
1192	49	1	1	20	-15				1192	0.65	-0.175
1194	49	0	0	28	-23				1194	0.3	-0.05
1196	49	1	1	17	-27				1196	0.2	-0.325
1198	59	1	1	14	-28				1198	0.05	-0.275
1200	59	1	1	25	-30				1200	-0.1	0.1
1202	59	1	0	25	-29				1202	-0.05	-0.175
1204	59	1	0	24	-34				1204	-0.325	0.2
1206	59	1	1	25	-29				1206	-0.325	0.475
1208	59	1	0	15	-39				1208	-0.725	0
1210	59	0	1	20	-34				1210	-0.55	0.075
1212	49	1	0	16	-40				1212	-0.75	0.275
1214	49	1	0	34	-44				1214	-0.975	0.6
1216	49	0	1	29	-44				1216	-1.075	0.575
1218	59	1	0	26	-45				1218	-1.075	0.35
1220	59	1	1	25	-50				1220	-1.25	0.375
1222	59	1	0	40	-50				1222	-1.35	0.725
1224	49	1	0	15	-44				1224	-1.05	0.075
1226	49	1	0	30	-50				1226	-1.125	0.25
1228	59	1	0	21	-41				1228	-0.775	-0.1
1230	49	1	1	30	-45				1230	-0.85	0.1
1232	59	1	1	27	-41				1232	-0.5	-0.2
1234	59	1	0	30	-35				1234	-0.1	-0.4
1236	59	1	1	30	-35				1236	-0.325	-0.4
1238	49	1	0	25	-30				1238	-0.1	-0.75
1240	59	1	1	21	-26				1240	-0.025	-1.1
1242	49	1	0	32	-27				1242	0.225	-0.95
1244	49	1	0	16	-21				1244	0.725	-1.825
1246	49	1	1	6	-16				1246	0.975	-2.325
1248	59	1	0	15	-10				1248	1.1	-2.2
1250	59	1	1	17	-12				1250	1.45	-2.525
1252	59	1	0	5	-10				1252	1.475	-3.05
1254	59	1	0	10	-5				1254	1.475	-3.05
1256	59	1	1	6	-1				1256	1.8	-3.525
1258	49	1	0	12	-2				1258	2.15	-3.85
1260	49	1	1	10	0				1260	2.075	-4.025
1262	59	1	0	11	4				1262	2.175	-4.25
1264	59	1	1	12	-2				1264	2.625	-4.575
1266	59	1	0	20	-5				1266	2.55	-4.75
1268	49	1	0	25	-10				1268	2.675	-4.75
1270	59	1	1	26	-11				1270	3.025	-5.1
1272	49	0	0	35	-21				1272	2.55	-5.125
1274	49	1	0	46	-31				1274	2.425	-4.975
1276	49	1	0	46	-22				1276	3	-5.325
1278	68	1	1	55	-26				1278	3.05	-5.25
1280	59	1	0	65	-25				1280	2.825	-5.125
1282	59	1	0	70	-36				1282	2.825	-5.125
1284	59	1	1	89	-50				1284	2.725	-4.8
1286	59	1	1	99	-55				1286	2.475	-4.675
1288	49	1	0	103	-54				1288	2.25	-4.325
1290	49	1	1	118	-70				1290	2.1	-4.2
1292	59	1	1	127	-69				1292	2.375	-4.1
1294	49	1	0	132	-64				1294	2.375	-3.725
1296	49	1	0	147	-73				1296	0.825	-0.7
1298	59	1	0	166	-88				1298	-0.15	2.225
1300	59	1	0	171	-83				1300	0.925	1.525
1302	49	1	1	181	-83				1302	0.375	-5.25
1304	59	1	0	195	-107				1304	4.1	-16.3
1306	49	1	1	210	-107				1306	6.75	-19.8
1308	59	1	1	215	-117				1308	8.8	-24.55
1310	49	1	1	230	-132				1310	13.025	-36.45
1312	59	1	1	240	-123				1312	16.7	-43.925
1314	59	1	1	245	-128				1314	17.7	-45.525
1316	59	1	1	259	-142				1316	15.75	-39.05
1318	59	1	0	265	-148				1318	11.575	-26.95
1320	59	1	1	270	-138				1320	8.05	-15.125
1322	59	1	1	275	-149				1322	5.675	-9.725
1324	49	1	0	281	-159				1324	4.575	-6.65
1326	49	1	0	286	-154				1326	3.3	-4.5
1328	59	1	0	276	-144				1328	2.775	-3.525
1330	59	0	0	286	-154				1330	1.25	-2.6
1332	59	0	0	291	-164				1332	0.475	-2.675
1334	68	1	0	281	-159				1334	1.2	-3.05
1336	352	-52	85	175	-106				1336	2.625	-5.05
1338	1162	-169	-29	77	-82				1338	3.2	-7.35
1340	3574	-103	205	110	-120				1340	2.65	-6.2
1342	5898	96	205	391	-98				1342	2.575	1.2
1344	8350	525	418	847	-271				1344	-1.7	12.925
1346	9561	-238	245	1002	-377				1346	-4.8	17.375
1348	13242	1001	808	1197	-469				1348	-6.825	21.85
1350	11045	1001	335	1688	-653				1350	-11.525	33.5
1352	10752	1001	880	1997	-791				1352	-14.425	39.675
1354	7773	1001	21	2066	-836				1354	-14.925	40.55
1356	6553	1001	378	1821	-772				1356	-13.6	34.575
1358	3643	-106	-213	1343	-611				1358	-9.425	22.225
1360	2100	859	559	875	-460				1360	-6.025	9.55
1362	1094	-85	-178	664	-376				1362	-4.075	2.25
1364	762	-236	351	547	-342				1364	-2.3	-2.35
1366	254	306	-240	466	-286				1366	-2.3	-2.475
1368	391	-342	199	417	-255				1368	-2.125	-1.775
1370	215	334	-86	390	-204				1370	-0.4	-1.3
1372	303	138	-141	398	-183				1372	-0.075	-0.425
1374	225	55	188	403	-207				1374	-0.6	0.025
1376	400	474	-345	377	-211				1376	-0.85	-0.375
1378	371	208	99	371	-210				1378	-0.475	-0.75
1380	410	208	-262	358	-226				1380	-0.55	-1.275
1382	410	534	-42	343	-201				1382	-0.15	-2.05
1384	479	204	-264	330	-203				1384	0.5	-2.7
1386	742	682	-64	307	-185				1386	0.875	-3.325
1388	1006	793	-530	323	-196				1388	0.65	-2.95
1390	1309	1001	-352	348	-192				1390	0.725	-2.075
1392	1504	594	-204	410	-214				1392	0.525	-0.25
1394	1484	558	-137	444	-239				1394	-0.55	0.8
1396	1484	528	46	438	-228				1396	-0.3	0.9
1398	1592	452	145	454	-234				1398	-0.3	1.275
1400	1758	683	104	493	-219				1400	-0.1	2.325
1402	1924	682	45	574	-213				1402	0.075	4.3
1404	2041	648	112	641	-250				1404	-0.85	6
1406	2334	959	94	565	-194				1406	0.375	4.25
1408	2715	1001	48	488	-170				1408	0.975	2.35
1410	3047	1001	248	442	-188				1410	0.375	1.225
1412	3115	690	172	415	-180				1412	0.575	0.775
1414	2725	346	3	402	-183				1414	0.3	0.525
1416	2344	86	-22	392	-177				1416	0.3	0.075
1418	2207	9	-64	401	-191				1418	-0.1	0.325
1420	2139	113	-117	409	-204				1420	-0.65	0.525
1422	2109	90	-83	425	-195				1422	-0.4	0.9
1424	2129	94	-36	438	-223				1424	-1.05	1.05
1426	2148	176	-41	440	-220				1426	-1.025	1.15
1428	2148	160	-17	441	-222				1428	-1.2	0.95
1430	2129	147	-16	431	-221				1430	-0.875	0.375
1432	2090	218	-48	420	-235				1432	-1.475	0.225
1434	2051	205	-74	412	-217				1434	-0.975	-0.25
1436	2021	232	-33	402	-216				1436	-0.875	-0.45
1438	1982	273	-39	403	-222				1438	-1.025	-0.775
1440	1953	296	-20	400	-215				1440	-0.675	-0.7
1442	1924	245	-5	402	-216				1442	-0.975	-0.725
1444	1895	241	-1	401	-216				1444	-0.85	-0.65
1446	1865	233	-18	395	-209				1446	-0.775	-0.9
1448	1836	183	-9	394	-209				1448	-0.75	-0.725
1450	1816	202	-5	393	-203				1450	-0.6	-0.75
1452	1816	229	-11	384	-203				1452	-0.575	-0.775
1454	1826	210	-10	381	-195				1454	-0.525	-0.8
1456	1846	224	0	389	-189				1456	-0.7	-0.4
1458	1855	230	-4	388	-187				1458	-0.525	-0.3
1460	1855	201	-8	388	-178				1460	-0.225	-0.4
1462	1855	176	1	389	-179				1462	-0.275	-0.225
1464	1855	180	-8	396	-181				1464	-0.175	-0.075
1466	1865	166	-2	394	-179				1466	-0.275	-0.1
1468	1875	132	-5	403	-174				1468	-0.175	0.275
1470	1895	173	1	416	-186				1470	-0.75	0.65
1472	1914	155	2	411	-176				1472	-0.325	0.7
1474	1934	129	2	422	-178				1474	-0.25	1.1
1476	1934	161	6	420	-181				1476	-0.425	1.15
1478	1943	132	8	434	-181				1478	-0.575	1.65
1480	1953	101	6	428	-188				1480	-0.625	1.5
1482	1963	113	10	431	-177				1482	-0.55	1.525
1484	1963	90	14	427	-182				1484	-0.625	1.625
1486	1963	62	13	431	-178				1486	-0.175	1.75
1488	1973	62	12	423	-179				1488	-0.7	1.55
1490	1982	60	15	423	-179				1490	-0.525	1.725
1492	1982	27	15	415	-180				1492	-0.35	1.575
1494	1992	29	11	413	-174				1494	-0.425	1.65
1496	1982	38	15	405	-161				1496	0.075	1.275
1498	1982	8	19	400	-166				1498	-0.175	1.375
1500	1982	10	15	404	-169				1500	-0.3	1.425
1502	1973	19	21	398	-168				1502	-0.275	1.275
1504	1973	-12	28	399	-174				1504	-0.45	1.45
1506	1973	-16	24	398	-168				1506	-0.325	1.55
1508	1973	-9	29	392	-167				1508	-0.525	1.525
1510	1963	-34	35	390	-156				1510	-0.2	1.525
1512	1963	-40	35	383	-163				1512	-0.35	1.575
1514	1963	-34	38	378	-168				1514	-0.375	1.35
1516	1973	-50	44	374	-164				1516	-0.6	1.45
1518	1963	-63	46	368	-158				1518	-0.45	1.3
1520	1973	-61	45	368	-163				1520	-0.825	1.55
1522	1963	-70	49	370	-155				1522	-0.45	1.45
1524	1963	-90	53	362	-157				1524	-0.525	1.4
1526	1953	-87	46	361	-171				1526	-0.775	1.475
1528	1943	-89	51	361	-151				1528	-0.4	1.5
1530	1934	-113	50	354	-158				1530	-0.6	1.475
1532	1924	-104	45	352	-166				1532	-1.05	1.55
1534	1914	-107	46	347	-157				1534	-0.825	1.425
1536	1895	-125	45	354	-164				1536	-0.675	1.525
1538	1895	-119	42	345	-159				1538	-0.85	1.35
1540	1875	-119	41	347	-157				1540	-0.8	1.525
1542	1855	-130	41	347	-157				1542	-1.025	1.5
1544	1846	-130	38	341	-156				1544	-0.85	1.45
1546	1826	-125	36	336	-155				1546	-0.825	1.425
1548	1816	-135	38	331	-146				1548	-0.5	1.2
1550	1797	-140	36	329	-148				1550	-0.575	1.3
1552	1777	-131	34	320	-149				1552	-0.575	1.175
1554	1758	-142	36	324	-153				1554	-1.15	1.4
1556	1748	-147	35	316	-140				1556	-0.525	1.25
1558	1719	-139	34	316	-140				1558	-0.525	1.25
1560	1699	-149	36	306	-130				1560	-0.375	1.1
1562	1680	-152	36	312	-137				1562	-0.8	1.375
1564	1670	-146	35	306	-136				1564	-0.4	1.1
1566	1650	-151	38	302	-140				1566	-0.65	1.175
1568	1631	-159	37	301	-135				1568	-0.575	1.2
1570	1611	-155	39	295	-134				1570	-0.575	1.2
1572	1602	-160	40	290	-124				1572	-0.525	1.15
1574	1582	-170	42	290	-124				1574	-0.525	1.15
1576	1563	-168	44	293	-137				1576	-0.85	1.45
1578	1553	-170	47	291	-125				1578	-0.475	1.35
1580	1523	-181	49	286	-125				1580	-0.175	1.25
1582	1514	-180	50	287	-116				1582	-0.275	1.375
1584	1504	-183	51	283	-122				1584	-0.425	1.525
1586	1484	-193	54	279	-122				1586	-0.375	1.35
1588	1475	-196	54	283	-126				1588	-0.425	1.55
1590	1455	-196	56	277	-125				1590	-0.5	1.375
1592	1436	-205	57	273	-126				1592	-0.325	1.2
1594	1406	-209	56	268	-107				1594	-0.35	1.325
1596	1396	-208	56	266	-119				1596	-0.625	1.375
1598	1387	-217	55	266	-119				1598	-0.425	1.275
1600	1377	-222	54	262	-115				1600	-0.075	1.2
1602	1357	-222	53	257	-105				1602	-0.125	1.125
1604	1348	-229	52	262	-120				1604	-0.55	1.3
1606	1328	-233	50	255	-114				1606	-0.075	1.175
1608	1309	-232	48	253	-112				1608	-0.175	1.15
1610	1289	-237	47	247	-111				1610	-0.375	0.975
1612	1279	-242	44	244	-103				1612	-0.025	0.725
1614	1270	-239	42	244	-103				1614	-0.075	0.925
1616	1250	-241	42	235	-103				1616	0.075	0.525
1618	1240	-244	38	237	-106				1618	-0.025	0.725
1620	1221	-240	36	236	-118				1620	-0.2	0.6
1622	1201	-240	34	232	-105				1622	0.075	0.55
1624	1182	-243	31	222	-105				1624	0.175	0.175
1626	1162	-239	29	225	-107				1626	-0.125	0.375
1628	1152	-237	28	221	-109				1628	0.15	0.1
1630	1133	-240	25	222	-105				1630	0.2	0.15
1632	1113	-236	22	225	-113				1632	0.025	0.075
1634	1104	-231	22	215	-93				1634	0.825	-0.225
1636	1084	-229	21	211	-94				1636	0.55	-0.325
1638	1055	-225	18	215	-102				1638	0.5	-0.25
1640	1045	-219	17	214	-112				1640	-0.125	-0.25
1642	1025	-219	16	212	-100				1642	0.6	-0.25
1644	1006	-209	16	210	-98				1644	0.675	-0.425
1646	986	-205	13	208	-111				1646	0.4	-0.425
1648	986	-204	14	207	-105				1648	0.35	-0.5
1650	967	-202	10	208	-96				1650	0.725	-0.375
1652	957	-195	9	215	-102				1652	0.725	-0.35
1654	928	-193	10	207	-100				1654	0.675	-0.575
1656	918	-188	10	214	-106				1656	0.675	-0.4
1658	898	-181	9	208	-105				1658	0.625	-0.5
1660	889	-177	9	212	-110				1660	0.65	-0.425
1662	889	-175	9	210	-108				1662	0.675	-0.425
1664	879	-170	7	215	-112				1664	0.65	-0.275
1666	869	-171	7	210	-102				1666	0.75	-0.375
1668	859	-169	5	217	-115				1668	0.35	0
1670	850	-166	4	216	-113				1670	0.575	-0.325
1672	850	-164	4	222	-114				1672	0.675	-0.05
1674	840	-161	2	224	-126				1674	0.45	0.025
1676	840	-158	1	224	-116				1676	0.65	0.075
1678	840	-155	0	225	-122				1678	0.525	0.35
1680	830	-156	0	224	-107				1680	0.8	0.175
1682	820	-154	-1	222	-124				1682	0.325	0.175
1684	820	-151	-2	227	-125				1684	0.35	0.5
1686	820	-152	-2	225	-127				1686	0.075	0.55
1688	811	-151	-4	227	-119				1688	0.375	0.375
1690	811	-149	-4	223	-125				1690	-0.025	0.4
1692	801	-151	-4	229	-131				1692	0.075	0.65
1694	801	-151	-5	230	-127				1694	0.05	0.95
1696	791	-151	-6	230	-133				1696	-0.15	0.725
1698	801	-155	-5	228	-130				1698	-0.175	0.8
1700	801	-159	-6	229	-136				1700	-0.425	0.8
1702	801	-159	-6	227	-135				1702	-0.275	0.975
1704	781	-164	-6	226	-138				1704	-0.475	0.975
1706	781	-167	-5	225	-132				1706	-0.575	1.175
1708	771	-169	-6	217	-129				1708	-0.625	1
1710	771	-173	-5	229	-136				1710	-0.675	1.425
1712	771	-175	-5	224	-141				1712	-1.1	1.45
1714	762	-177	-5	223	-144				1714	-1.175	1.425
1716	762	-180	-6	221	-142				1716	-1.175	1.675
1718	742	-182	-6	211	-143				1718	-1.275	1.625
1720	742	-183	-6	217	-139				1720	-1.375	2
1722	732	-187	-5	215	-137				1722	-1.55	1.925
1724	723	-191	-4	207	-139				1724	-1.725	2.075
1726	723	-194	-2	203	-130				1726	-1.475	1.85
1728	713	-197	0	212	-134				1728	-1.65	2.15
1730	703	-201	0	207	-124				1730	-1.625	2.125
1732	693	-202	0	203	-134				1732	-1.7	1.975
1734	674	-202	0	192	-129				1734	-1.75	1.75
1736	664	-204	0	201	-127				1736	-1.725	1.875
1738	635	-204	-1	196	-123				1738	-1.675	1.8
1740	625	-203	0	197	-119				1740	-1.3	1.65
1742	615	-203	0	188	-124				1742	-1.675	1.325
1744	605	-200	0	187	-119				1744	-1.45	1.45
1746	586	-200	0	178	-109				1746	-0.85	1
1748	566	-199	0	177	-104				1748	-0.875	1.1
1750	547	-196	0	172	-109				1750	-1.125	0.875
1752	518	-195	0	166	-97				1752	-0.7	0.725
1754	498	-193	2	166	-97				1754	-0.6	0.725
1756	469	-190	2	154	-95				1756	-0.775	0.425
1758	459	-185	4	146	-92				1758	-0.7	0.225
1760	420	-177	3	137	-84				1760	-0.4	-0.125
1762	410	-167	4	138	-75				1762	-0.275	0.025
1764	381	-152	3	124	-70				1764	0.1	-0.45
1766	361	-142	6	129	-71				1766	0.075	-0.575
1768	342	-143	2	126	-68				1768	0.275	-0.425
1770	313	-125	9	122	-59				1770	0.4	-0.675
1772	283	-107	5	124	-66				1772	0.6	-0.625
1774	273	-105	3	122	-59				1774	0.55	-0.675
1776	244	-100	7	126	-58				1776	0.575	-0.575
1778	234	-91	3	124	-56				1778	0.65	-0.65
1780	205	-91	9	131	-67				1780	0.5	-0.35
1782	186	-81	1	135	-57				1782	0.375	-0.15
1784	166	-65	6	129	-61				1784	0.4	-0.025
1786	156	-63	1	138	-75				1786	-0.05	0.175
1788	146	-55	7	133	-69				1788	-0.175	0.3
1790	127	-58	4	137	-64				1790	-0.075	0.45
1792	107	-48	8	137	-69				1792	0.025	0.575
1794	107	-45	3	137	-73				1794	-0.2	0.575
1796	107	-38	7	137	-64				1796	0.125	0.725
1798	107	-33	3	137	-64				1798	0.125	0.6
1800	98	-26	6	142	-68				1800	-0.225	0.85
1802	78	-24	2	137	-64				1802	-0.125	0.625
1804	78	-15	4	142	-74				1804	-0.5	0.875
1806	68	-13	1	152	-74				1806	-0.625	1.225
1808	68	-6	3	143	-79				1808	-0.375	1
1810	59	-4	0	149	-75				1810	-0.525	1.15
1812	68	0	2	149	-90				1812	-0.775	1.275
1814	59	1	1	149	-81				1814	-0.675	1.4
1816	49	0	1	149	-81				1816	-0.675	1.4
1818	59	1	0	150	-82				1818	-1.175	1.65
1820	59	2	1	145	-87				1820	-1.175	1.55
1822	49	0	1	141	-72				1822	-0.8	1.425
1824	59	2	1	130	-77				1824	-1.175	1.275
1826	68	0	0	131	-73				1826	-0.825	1.3
1828	59	1	1	121	-62				1828	-0.675	1.175
1830	59	1	0	119	-61				1830	-0.65	1.125
1832	59	0	1	114	-70				1832	-0.875	0.875
1834	59	1	1	114	-65				1834	-0.625	1
1836	49	1	0	108	-69				1836	-0.625	0.75
1838	59	0	1	113	-69				1838	-1.1	1
1840	49	0	1	108	-59				1840	-0.475	0.85
1842	59	1	0	112	-59				1842	-0.475	0.95
1844	68	1	0	107	-54				1844	-0.6	0.95
1846	49	0	0	103	-49				1846	-0.375	0.875
1848	59	1	1	103	-64				1848	-0.625	0.85
1850	59	1	1	103	-54				1850	-0.75	1.1
1852	49	0	1	98	-59				1852	-0.75	0.85
1854	59	1	1	93	-54				1854	-0.725	0.725
1856	59	1	1	93	-54				1856	-0.975	0.85
1858	59	1	1	84	-35				1858	-0.15	0.625
1860	59	0	1	83	-40				1860	-0.275	0.475
1862	49	1	0	84	-40				1862	-0.25	0.5
1864	59	1	1	79	-30				1864	-0.15	0.5
1866	49	0	0	79	-40				1866	-0.5	0.5
1868	59	1	1	74	-35				1868	-0.15	0.25
1870	59	0	1	74	-35				1870	-0.025	0.15
1872	49	1	1	79	-35				1872	0.1	0.25
1874	59	1	1	74	-40				1874	-0.4	0.15
1876	59	0	1	78	-44				1876	-0.225	0.35
1878	59	1	0	73	-25				1878	0.25	0.225
1880	59	0	1	74	-40				1880	-0.25	0.125
1882	59	0	0	74	-40				1882	-0.625	0.25
1884	59	1	1	69	-30				1884	0.125	-0.125
1886	59	0	0	68	-34				1886	-0.125	0.1
1888	49	1	1	69	-39				1888	0.025	-0.125
1890	59	0	1	59	-24				1890	0.4	-0.375
1892	59	1	1	64	-29				1892	0.525	-0.25
1894	59	1	0	64	-25				1894	0.5	-0.375
1896	49	0	1	59	-15				1896	0.5	-0.375
1898	59	1	1	59	-29				1898	0.05	-0.4
1900	49	1	0	64	-29				1900	0.025	-0.25
1902	49	0	1	64	-30				1902	-0.125	-0.25
1904	59	1	1	59	-24				1904	0.15	-0.475
1906	59	1	1	59	-20				1906	0.6	-0.5
1908	59	1	1	64	-29				1908	0.275	-0.25
1910	59	0	0	68	-34				1910	-0.225	-0.125
1912	59	1	1	69	-39				1912	-0.1	-0.125
1914	59	1	1	68	-24				1914	0.625	-0.25
1916	49	0	0	64	-35				1916	-0.025	-0.35
1918	59	1	1	64	-35				1918	0.125	-0.475
1920	68	1	1	69	-30				1920	-0.15	-0.225
1922	59	0	0	64	-15				1922	0.475	-0.35
1924	59	1	0	74	-35				1924	-0.125	-0.1
1926	59	0	0	64	-29				1926	0.025	-0.35
1928	59	1	1	74	-40				1928	-0.025	-0.1
1930	49	0	0	74	-40				1930	-0.15	-0.1
1932	59	0	1	74	-50				1932	-0.275	-0.1
1934	59	0	1	79	-45				1934	-0.4	0.025
1936	59	1	1	74	-35				1936	0.1	-0.1
1938	49	0	1	75	-31				1938	-0.05	0.175
1940	59	1	1	74	-30				1940	-0.025	0.15
1942	59	1	1	74	-25				1942	0.225	0.15
1944	59	1	1	78	-30				1944	-0.025	0.125
1946	59	1	1	79	-44				1946	-0.125	0.15
1948	59	1	1	74	-40				1948	-0.25	0.125
1950	59	1	1	73	-25				1950	0.375	-0.025
1952	49	1	1	74	-35				1952	0.1	0.125
1954	59	1	0	78	-49				1954	-0.475	0.225
1956	59	1	1	78	-34				1956	-0.325	0.45
1958	59	0	0	83	-40				1958	-0.35	0.575
1960	49	0	0	78	-24				1960	-0.175	0.425
1962	59	1	1	78	-34				1962	-0.15	0.625
1964	59	0	1	78	-30				1964	-0.175	0.5
1966	49	0	0	78	-30				1966	-0.275	0.625
1968	49	1	0	78	-39				1968	-0.425	0.55
1970	59	1	1	78	-34				1970	-0.175	0.525
1972	59	0	0	78	-39				1972	-0.225	0.725
1974	59	1	1	78	-29				1974	0.05	0.8
1976	59	0	0	78	-39				1976	-0.325	0.675
1978	59	0	1	68	-29				1978	-0.2	0.675
1980	49	0	1	68	-29				1980	0.05	0.575
1982	49	1	1	68	-34				1982	-0.55	0.525
1984	49	1	1	73	-29				1984	-0.15	0.75
1986	59	0	1	73	-39				1986	-0.15	0.75
1988	59	0	1	69	-30				1988	-0.25	0.625
1990	59	0	1	74	-40				1990	-0.45	0.925
1992	59	1	1	69	-39				1992	-0.425	0.575
1994	49	0	0	69	-30				1994	-0.25	0.75
1996	59	0	0	60	-21				1996	0.05	0.425
1998	49	1	1	60	-26				1998	-0.025	0.525
2000	59	1	1	61	-17				2000	0.25	0.5
2002	49	1	1	53	-28				2002	-0.2	0.225
2004	59	1	0	58	-23				2004	0.025	0.35
2006	59	1	1	53	-19				2006	0.125	0.475
2008	59	1	1	56	-22				2008	0.125	0.6
2010	49	0	0	57	-27				2010	-0.175	0.45
2012	59	1	1	49	-30				2012	-0.25	0.475
2014	49	0	0	46	-31				2014	-0.4	0.425
2016	59	1	1	51	-26				2016	-0.4	0.425
2018	49	0	0	41	-21				2018	-0.15	0.4
2020	59	1	1	45	-31				2020	-0.4	0.525
2022	59	0	0	47	-12				2022	-0.05	0.425
2024	49	0	0	43	-23				2024	-0.325	0.45
2026	59	1	0	43	-33				2026	-0.575	0.45
2028	59	1	1	44	-20				2028	-0.125	0.6
2030	49	0	0	37	-22				2030	-0.3	0.55
2032	49	1	1	46	-22				2032	-0.375	0.6
2034	59	1	1	39	-20				2034	-0.2	0.55
2036	59	0	1	43	-23				2036	-0.15	0.4
2038	59	1	0	39	-25				2038	-0.225	0.45
2040	49	0	0	41	-27				2040	-0.3	0.65
2042	59	1	1	44	-20				2042	0	0.35
2044	59	0	1	44	-24				2044	-0.225	0.6
2046	59	1	1	34	-24				2046	0.025	0.225
2048	49	0	0	32	-27				2048	-0.05	0.075
2050	49	1	1	39	-20				2050	0.225	0.25
2052	59	1	0	30	-20				2052	0.225	0.025
2054	59	1	0	29	-15				2054	0.475	0
2056	59	1	1	34	-10				2056	0.725	0.125
2058	59	0	0	25	-15				2058	0.725	-0.1
2060	59	1	1	24	-15				2060	0.725	-0.25
2062	59	1	1	30	-10				2062	0.85	-0.35
2064	49	0	0	25	-10				2064	0.85	-0.225
2066	49	0	1	25	-10				2066	0.85	-0.35
2068	68	1	0	20	-15				2068	0.75	-0.5
2070	59	1	1	15	-10				2070	0.975	-0.75
2072	59	1	1	22	-7				2072	0.925	-0.3
2074	49	0	0	17	-12				2074	0.925	-0.675
2076	59	1	1	27	-17				2076	0.675	-0.3
2078	49	0	1	21	-16				2078	0.875	-0.375
2080	59	1	0	15	-15				2080	0.75	-0.375
2082	49	1	1	30	-20				2082	0.625	-0.375
2084	59	1	1	20	-15				2084	0.75	-0.25
2086	59	1	0	25	-25				2086	0.6	-0.5
2088	49	1	0	29	-25				2088	0.5	-0.15
2090	59	1	1	29	-29				2090	0.65	-0.525
2092	59	1	1	29	-29				2092	0.65	-0.4
2094	49	1	1	29	-34				2094	0.45	-0.675
2096	59	1	1	29	-39				2096	0.35	-0.6
2098	59	1	1	29	-44				2098	0.275	-0.4
2100	59	1	1	34	-44				2100	0.075	-0.2
2102	68	0	0	44	-44				2102	0.225	-0.35
2104	59	0	0	34	-44				2104	0.05	-0.3
2106	59	1	1	39	-44				2106	-0.05	-0.075
2108	59	0	0	40	-45				2108	-0.125	-0.125
2110	59	1	0	45	-49				2110	-0.1	-0.25
2112	59	1	1	34	-44				2112	-0.15	-0.1
2114	59	1	1	44	-49				2114	-0.125	-0.375
2116	59	0	1	39	-44				2116	-0.2	-0.025
2118	59	0	0	36	-51				2118	-0.425	-0.2
2120	59	1	1	30	-45				2120	-0.35	-0.025
2122	68	1	1	45	-45				2122	-0.275	0.175
2124	59	0	0	30	-45				2124	-0.4	-0.1
2126	59	1	1	45	-49				2126	-0.425	0.075
2128	59	1	1	35	-45				2128	-0.6	0
2130	59	1	1	50	-55				2130	-0.85	0.225
2132	49	1	1	45	-55				2132	-0.85	0.25
2134	59	1	0	56	-52				2134	-0.925	0.9
2136	59	1	1	53	-53				2136	-0.825	0.825
2138	59	1	0	45	-55				2138	-1	0.525
2140	59	1	1	42	-47				2140	-0.8	0.425
2142	49	0	1	58	-53				2142	-0.7	0.725
2144	49	1	0	46	-46				2144	-0.475	0.35
2146	59	1	1	42	-42				2146	-0.525	0.4
2148	59	1	1	45	-40				2148	-0.2	0.075
2150	59	1	1	55	-45				2150	-0.375	0.25
2152	59	1	0	38	-38				2152	-0.3	0.3
2154	59	1	1	59	-44				2154	-0.35	0.85
2156	59	1	1	40	-36				2156	0	0.1
2158	49	0	0	44	-34				2158	0.15	-0.025
2160	59	0	0	31	-31				2160	0.35	-0.225
2162	49	1	1	38	-34				2162	0.25	-0.15
2164	59	1	1	34	-29				2164	0.625	-0.25
2166	59	1	0	42	-32				2166	0.675	-0.05
2168	49	1	0	35	-21				2168	0.825	-0.125
2170	59	1	1	41	-21				2170	0.95	-0.2
2172	59	0	1	35	-21				2172	0.975	-0.125
2174	59	1	0	20	-15				2174	1.5	-0.875
2176	59	1	1	20	-20				2176	1.35	-0.85
2178	59	1	1	24	-15				2178	1.375	-0.525
2180	59	0	0	25	-15				2180	1.5	-0.75
2182	59	1	0	29	-25				2182	1.25	-0.9
2184	59	1	1	32	-27				2184	1.325	-0.7
2186	59	1	1	26	-21				2186	1.375	-0.775
2188	49	0	0	42	-32				2188	1.1	-0.375
2190	59	1	1	45	-30				2190	1.25	-0.525
2192	68	1	1	26	-26				2192	1.25	-0.775
2194	59	1	1	25	-30				2194	1.275	-0.9
2196	59	0	0	36	-36				2196	1.125	-0.875
2198	59	1	1	45	-40				2198	0.8	0.05
2200	59	0	0	40	-45				2200	0.775	-0.275
2202	49	0	1	44	-44				2202	0.7	-0.2
2204	59	1	0	44	-54				2204	0.525	-0.425
2206	68	1	1	44	-59				2206	0.15	0.1
2208	59	1	1	40	-54				2208	0.275	0
2210	59	1	0	49	-59				2210	0.125	-0.125
2212	59	1	1	40	-60				2212	-0.025	0.025
2214	59	1	1	55	-75				2214	-0.4	0.4
2216	59	1	1	54	-74				2216	-0.5	0.375
2218	59	1	1	45	-70				2218	-0.275	0.025
2220	59	1	1	55	-75				2220	-0.65	0.525
2222	59	1	1	65	-75				2222	-0.525	0.4
2224	59	1	1	60	-80				2224	-0.65	0.275
2226	49	1	1	57	-76				2226	-0.425	0.2
2228	59	1	1	57	-76				2228	-0.55	0.575
2230	59	0	0	66	-80				2230	-0.65	0.425
2232	59	0	0	57	-76				2232	-0.55	0.325
2234	59	1	1	61	-81				2234	-0.55	0.55
2236	59	0	1	71	-81				2236	-0.675	0.55
2238	49	0	0	43	-72				2238	-0.45	-0.025
2240	59	1	1	51	-76				2240	-0.675	0.425
2242	59	1	1	52	-72				2242	-0.45	0.2
2244	59	1	0	61	-75				2244	-0.65	0.3
2246	59	1	0	40	-65				2246	-0.15	-0.1
2248	59	0	1	40	-65				2248	-0.275	-0.1
2250	59	1	1	54	-64				2250	-0.1	0.225
2252	59	0	0	39	-59				2252	-0.125	-0.125
2254	59	1	1	39	-59				2254	0	-0.375
2256	59	1	0	39	-54				2256	0.15	-0.025
2258	59	1	1	44	-59				2258	0.025	0.2
2260	59	0	1	34	-49				2260	0.25	-0.4
2262	59	1	0	49	-54				2262	0.275	0.225
2264	59	1	1	49	-54				2264	0.5	-0.25
2266	59	0	1	49	-59				2266	0.175	0.175
2268	59	1	1	34	-54				2268	0.375	-0.4
2270	59	1	1	49	-54				2270	0.375	0
2272	49	0	0	44	-54				2272	0.475	-0.125
2274	49	1	1	39	-59				2274	0.25	-0.25
2276	59	1	1	49	-54				2276	0.6	-0.125
2278	59	1	1	44	-54				2278	0.475	0
2280	59	0	0	34	-49				2280	0.5	-0.375
2282	59	0	0	44	-54				2282	0.725	-0.475
2284	59	1	1	49	-49				2284	0.6	-0.25
2286	49	0	0	44	-59				2286	0.225	0
2288	59	1	1	44	-54				2288	0.475	-0.25
2290	49	0	1	45	-60				2290	0.325	-0.475
2292	68	1	1	44	-54				2292	0.6	0.125
2294	59	1	0	54	-59				2294	0.35	0.25
2296	49	0	0	40	-60				2296	0.2	-0.1
2298	59	1	1	36	-60				2298	0.325	-0.2
2300	59	1	1	50	-59				2300	0.25	0.25
2302	49	0	1	40	-65				2302	0.075	0.15
2304	68	1	1	59	-74				2304	-0.125	0.125
2306	59	1	1	42	-66				2306	0.175	-0.175
2308	68	1	1	50	-69				2308	0	0.275
2310	59	1	0	49	-69				2310	0.1	-0.25
2312	68	1	1	49	-73				2312	-0.125	0.125
2314	59	1	1	49	-69				2314	0.125	-0.125
2316	49	0	0	54	-78				2316	-0.35	0.25
2318	59	1	1	44	-73				2318	-0.35	0.225
2320	49	0	1	49	-69				2320	-0.225	0.475
2322	59	1	1	63	-83				2322	-0.325	0.45
2324	59	1	0	59	-73				2324	-0.35	0.375
2326	59	1	1	44	-68				2326	0.025	-0.15
2328	59	1	1	54	-73				2328	-0.075	0.225
2330	59	1	1	64	-73				2330	-0.325	0.6
2332	49	0	0	39	-78				2332	-0.35	-0.025
2334	59	1	1	44	-73				2334	-0.225	-0.125
2336	59	1	1	44	-68				2336	-0.1	0.1
2338	49	0	1	44	-73				2338	-0.325	0.2
2340	59	1	0	40	-69				2340	-0.075	0.1
2342	59	1	1	34	-68				2342	-0.1	-0.275
2344	59	1	0	54	-69				2344	-0.125	0.475
2346	49	0	0	49	-73				2346	-0.325	0.325
2348	59	1	1	39	-69				2348	-0.1	-0.025
2350	49	0	1	59	-73				2350	-0.45	0.6
2352	49	1	1	44	-68				2352	-0.2	0.2
2354	59	0	1	54	-74				2354	-0.35	0.225
2356	59	1	1	44	-64				2356	-0.1	0.35
2358	59	1	1	35	-59				2358	0.15	-0.275
2360	59	0	0	30	-60				2360	0	-0.15
2362	59	1	1	45	-70				2362	-0.25	0.225
2364	59	1	1	44	-59				2364	0.125	-0.025
2366	49	0	0	50	-69				2366	-0.45	0.35
2368	59	1	1	45	-70				2368	-0.425	0.275
2370	59	1	1	40	-60				2370	-0.225	-0.025
2372	59	1	0	40	-64				2372	-0.175	0.175
2374	59	0	0	49	-64				2374	0	0.475
2376	59	1	0	40	-64				2376	0.125	0
2378	59	1	1	36	-60				2378	0.475	-0.225
2380	59	0	0	36	-66				2380	0.15	-0.15
2382	59	1	1	45	-64				2382	0.4	-0.025
2384	59	1	1	35	-64				2384	0.35	-0.35
2386	68	1	1	36	-60				2386	0.6	-0.35
2388	59	0	1	40	-65				2388	0.5	-0.4
2390	59	0	0	35	-55				2390	0.725	-0.5
2392	59	1	1	36	-60				2392	0.65	-0.4
2394	59	1	1	45	-60				2394	0.575	-0.1
2396	59	1	1	30	-60				2396	0.45	-0.575
2398	68	1	1	46	-65				2398	0.35	-0.325
2400	59	1	1	36	-60				2400	0.325	-0.45
2402	49	1	1	36	-60				2402	0.4	-0.525
2404	59	1	1	45	-64				2404	0.1	-0.2
2406	68	1	1	36	-51				2406	0.4	-0.275
2408	59	0	1	34	-53				2408	0.4	-0.4
2410	49	0	0	41	-51				2410	0.2	-0.325
2412	59	1	1	33	-57				2412	0.3	-0.425
2414	59	1	1	30	-64				2414	0.2	-0.925
2416	59	1	1	40	-69				2416	-0.075	-0.65
2418	49	1	1	45	-79				2418	-0.2	-0.775
2420	59	1	1	42	-72				2420	0.15	-1.025
2422	59	1	0	46	-80				2422	-0.025	-1.2
2424	59	1	1	49	-78				2424	0.125	-1.2
2426	59	0	0	50	-84				2426	0.325	-0.925
2428	59	1	1	56	-85				2428	0.1	-0.6
2430	59	0	0	55	-84				2430	0.55	-0.525
2432	49	1	1	52	-86				2432	0.525	-1.7
2434	59	1	0	49	-83				2434	0.85	-0.85
2436	59	1	1	53	-78				2436	1.3	-0.5
2438	59	1	1	59	-79				2438	1.325	-1.1
2440	59	1	1	54	-73				2440	2.05	-1
2442	59	1	1	57	-76				2442	1.875	0.175
2444	49	0	0	53	-68				2444	2.35	-0.25
2446	59	0	0	47	-67				2446	2.6	-0.575
2448	49	1	1	50	-69				2448	3	-1.05
2450	59	1	1	54	-59				2450	3.375	-1.425
2452	49	1	1	50	-69				2452	3.25	-1.8
2454	59	1	1	67	-72				2454	3.325	-1.625
2456	59	1	1	66	-66				2456	3.45	-1.75
2458	59	1	1	76	-71				2458	3.375	-1.8
2460	49	0	0	83	-78				2460	3.675	-1.85
2462	59	1	1	94	-79				2462
2464	49	0	0	97	-83				2464
2466	59	1	1	87	-97				2466
2468	49	0	0	80	-89				2468
2470	68	1	1	76	-106				2470
2472	59	1	0	120	-107				2472
2474	49	0	0	83	-117				2474
2476	59	1	1	73	-130				2476
2478	59	1	1	103	-132				2478
2480	49	0	0	94	-155				2480
2482	59	1	0	50	-151				2482
2484	59	1	1	63	-162				2484
2486	59	1	1	70	-171				2486
2488	59	1	0	92	-189				2488
2490	59	1	1	111	-194				2490
2492	59	1	1	122	-199				2492
2494	59	1	1	132	-205				2494
2496	59	1	1	136	-204				2496
2498	49	1	1	148	-206				2498
2500	59	1	1	157	-225				2500
